# Supplementary material for: Blood metabolites and chronic kidney disease: a Mendelian randomization study
Source: BMC Med Genomics. 2024 May 28;17:147. doi: 10.1186/s12920-024-01918-3 (PMC11131213; doi:10.1186/s12920-024-01918-3)
Supplement: Supplementary file 1 — Supplementary Material. [file 12920_2024_1918_MOESM1_ESM.xlsx]

## Sheet: Table S1
Supplementary Table S1. Information for the metabolites tested in the GWAS.
Metabolites	Compound ID (Metabolon)	CHRO_LIB_ENTRY_ID	COMP_ID	LIB_ID	SUPER_PATHWAY	SUB_PATHWAY	PATHWAY_SORTORDER	TYPE	INCHIKEY	SMILES	CAS	CHEMSPIDER	HMDB	HMDB_curated	KEGG	PUBCHEM	PUBCHEM_curated	PLATFORM
S-1-pyrroline-5-carboxylate	X35	166164	42370	400	Amino Acid	Glutamate Metabolism	62	NAMED	DWAKNKKXGALPNW-REWHXWOFAV	OC(C1CCC=N1)=O	2906-39-0	10140206	HMDB0001301	HMDB0001301	C04322	11966181	11966181	Pos Early
spermidine	X50	157851	485	402	Amino Acid	Polyamine Metabolism	545	NAMED	ATHGHQPFGPMSJY-UHFFFAOYAK	NCCCCNCCCN	124-20-9	1071	HMDB0001257	HMDB0001257	C00315	1102	1102	Pos Late
1-methylnicotinamide	X55	155829	27665	400	Cofactors and Vitamins	Nicotinate and Nicotinamide Metabolism	4316	NAMED	LDHMAVIPBRSVRG-UHFFFAOYAE	C[N+]1=CC(C([NH-])=O)=CC=C1	1005-24-9	8305504	HMDB0000699	HMDB0000699	C02918	457	457	Pos Early
12,13-DiHOME	X62	143675	38395	209	Lipid	Fatty Acid, Dihydroxy	2030	NAMED	CQSLTKIXAJTQGA-FLIBITNWBI	CCCCCC(C(C/C=C\CCCCCCCC(O)=O)O)O	263399-35-5	8412123	HMDB0004705	HMDB0004705	C14829	10236635	10236635	Neg
alpha-ketoglutarate	X93	146398	528	305	Energy	TCA Cycle	1445	NAMED	KPGXRSRHYNQIFN-UHFFFAOYAN	O=C(C(O)=O)CCC(O)=O	328-50-7,22202-68-2,305-72-6	50	HMDB0000208	HMDB0000208	C00026	51	51	Polar
kynurenate	X98	155363	1417	400	Amino Acid	Tryptophan Metabolism	272	NAMED	HCZHHEIFKROPDY-UHFFFAOYAN	OC1=C(C=CC=C2)C2=NC(C(O)=O)=C1	492-27-3	3712	HMDB0000715	HMDB0000715	C01717	3845	3845	Pos Early
3-hydroxyisobutyrate	X111	147711	1549	305	Amino Acid	Leucine, Isoleucine and Valine Metabolism	428	NAMED	DBXBTMSZEOQQDU-REWHXWOFAW	CC(C(O)=O)CO	2068-83-9	10140307	HMDB0000023,HMDB0000336	HMDB0000023,HMDB0000336	C01188,C06001	11966314	11966314	Polar
3-hydroxy-3-methylglutarate	X112	146400	531	305	Lipid	Mevalonate Metabolism	3175	NAMED	NPOAOTPXWNWTSH-NUQVWONBAH	CC(CC(O)=O)(CC(O)=O)O	503-49-1	4573695	HMDB0000355	HMDB0000355	C03761	16625459993	1662;5459993	Polar
homovanillate (HVA)	X117	124537	1101	209	Amino Acid	Tyrosine Metabolism	210	NAMED	QRMZSPFSDQBLIX-REWHXWOFAT	COC1=CC(CC(O)=O)=CC=C1O	306-08-1	5323114	HMDB0000118	HMDB0000118	C05582	1738	1738	Neg
3-phosphoglycerate	X132	155361	1414	400	Carbohydrate	Glycolysis, Gluconeogenesis, and Pyruvate Metabolism	1237	NAMED	IACAHGYCKIUESG-REWHXWOFAW	OC(C(O)=O)COP(O)(O)=O	80731-10-8	10669764	HMDB0000807	HMDB0000807	C00597	724	724	Pos Early
cholate	X136	124689	22842	209	Lipid	Primary Bile Acid Metabolism	3453	NAMED	BHQCQFFYRZLCQQ-OELDTZBJBZ	O[C@H]1[C@@]2([H])[C@]3([H])CC[C@H]([C@H](C)CCC(O)=O)[C@@]3(C)[C@@H](O)C[C@]2([H])[C@@]4(C)CC[C@@H](O)CC4C1	81-25-4		HMDB0000619	HMDB0000619	C00695	221493	221493	Neg
4-hydroxyphenylacetate	X144	123169	541	209	Amino Acid	Phenylalanine Metabolism	159	NAMED	XQXPVVBIMDBYFF-REWHXWOFAL	OC(CC1=CC=C(C=C1)O)=O	156-38-7	3881560	HMDB0000020	HMDB0000020	C00642	127	127	Neg
5,6-dihydrothymine	X158	123205	1418	209	Nucleotide	Pyrimidine Metabolism, Thymine containing	4280	NAMED	NBAKTGXDIBVZOO-UHFFFAOYAR	O=C(NCC1C)NC1=O	696-04-8	84456	HMDB0000079	HMDB0000079	C00906	93556	93556	Neg
9,10-DiHOME	X179	143740	38399	209	Lipid	Fatty Acid, Dihydroxy	2031	NAMED	XEBKSQSGNGRGDW-YFHOEESVBC	CCCCC/C=C\CC(C(CCCCCCCC(O)=O)O)O	263399-34-4	8142232	HMDB0004704	HMDB0004704	C14828	9966640	9966640	Neg
linoleate (18:2n6)	X180	125969	1105	209	Lipid	Long Chain Polyunsaturated Fatty Acid (n3 and n6)	1567	NAMED	OYHQOLUKZRVURQ-HZJYTTRNBX	OC(CCCCCCC/C=C\C/C=C\CCCCC)=O	60-33-3	4444105	HMDB0006270,HMDB0000673	HMDB0006270,HMDB0000673	C01595	5280450	5280450	Neg
laurate (12:0)	X181	125740	1645	209	Lipid	Medium Chain Fatty Acid	1502	NAMED	POULHZVOKOAJMA-UHFFFAOYAP	O=C(O)CCCCCCCCCCC	143-07-7	3756	HMDB0000638	HMDB0000638	C02679	3893	3893	Neg
quinolinate	X182	155456	1899	400	Cofactors and Vitamins	Nicotinate and Nicotinamide Metabolism	4300	NAMED	GJAWHXHKYYXBSV-UHFFFAOYAW	OC(C(C=CC=N1)=C1C(O)=O)=O	89-00-9	1037	HMDB0000232	HMDB0000232	C03722	1066	1066	Pos Early
N6,N6,N6-trimethyllysine	X189	155380	1498	400	Amino Acid	Lysine Metabolism	116	NAMED	MXNRLFUSFKVQSK-UHFFFAOYAO	C[N+](C)(CCCCC(C([O-])=O)N)C	23284-33-5	140379	HMDB0001325	HMDB0001325	C03793	440120	440120	Pos Early
N-acetylputrescine	X192	156406	37496	400	Amino Acid	Polyamine Metabolism	538	NAMED	KLZGKIDSEJWEDW-UHFFFAOYAE	CC(NCCCCN)=O	18233-70-0	109095	HMDB0002064	HMDB0002064	C02714	122356	122356	Pos Early
N-formylmethionine	X194	124831	2829	209	Amino Acid	Methionine, Cysteine, SAM and Taurine Metabolism	437	NAMED	PYUSHNKNPOHWEZ-YFKPBYRVBS	CSCCC(C(O)=O)NC=O	4289-98-9	388809	HMDB0001015	HMDB0001015	C03145	439750	439750	Neg
S-adenosylhomocysteine (SAH)	X197	124939	42382	209	Amino Acid	Methionine, Cysteine, SAM and Taurine Metabolism	446	NAMED		OC1C(N2C=NC3=C2N=CN=C3N)OC(CSCCC(N)C(O)=O)C1O	979-92-0	16788012	HMDB00939	HMDB00939	C00021	439155	439155	Neg
adenosine 3',5'-cyclic monophosphate (cAMP)	X207	123233	2831	209	Nucleotide	Purine Metabolism, Adenine containing	4142	NAMED	IVOMOUWHDPKRLL-UHFFFAOYAA	NC1=NC=NC2=C1N=CN2C3OC(CO4)C(OP4(O)=O)C3O	60-92-4	268	HMDB0000058	HMDB0000058	C00575	6076	6076	Neg
adenosine 5'-diphosphate (ADP)	X208	155484	3108	400	Nucleotide	Purine Metabolism, Adenine containing	4138	NAMED	XTWYTFMLZFPYCI-KQYNXXCUBP	NC1=NC=NC2=C1N=CN2[C@@]3([H])[C@@](O)([H])[C@@](O)([H])[C@](COP(OP(O)(O)=O)(O)=O)([H])O3	20398-34-9	5800	HMDB0001341	HMDB0001341	C00008	6022	6022	Pos Early
adenosine 5'-monophosphate (AMP)	X209	155907	32342	400	Nucleotide	Purine Metabolism, Adenine containing	4139	NAMED	UDMBCSSLTHHNCD-RWLQFSFNBF	NC1=NC=NC2=C1N=CN2C3OC(C(C3O)O)COP(O)(O)=O	149022-20-8	10239183	HMDB0000045	HMDB0000045	C00020	6083	6083	Pos Early
5-methylthioadenosine (MTA)	X212	155365	1419	400	Amino Acid	Polyamine Metabolism	556	NAMED	WUUGFSXJNOTRMR-IOSLPCCCBD	NC1=NC=NC2=C1N=CN2[C@H]3[C@H](O)[C@H](O)[C@@H](CSC)O3	2457-80-9	388321	HMDB0001173	HMDB0001173	C00170	439176	439176	Pos Early
arachidonate (20:4n6)	X229	125971	1110	209	Lipid	Long Chain Polyunsaturated Fatty Acid (n3 and n6)	1573	NAMED	YZXBAPSDXZZRGB-DOFZRALJBE	CCCCC/C=C\C/C=C\C/C=C\C/C=C\CCCC(O)=O	506-32-1	392692	HMDB0001043	HMDB0001043	C00219	444899	444899	Neg
arginine	X231	155435	1638	400	Amino Acid	Urea cycle; Arginine and Proline Metabolism	483	NAMED	ODKSFYDXXFIFQN-UHFFFAOYAT	N=C(N)NCCCC(N)C(O)=O	1119-34-2	227	HMDB0000517	HMDB0000517	C00062	6322	6322	Pos Early
aspartate	X234	155304	443	400	Amino Acid	Alanine and Aspartate Metabolism	36	NAMED	CKLJMWTZIZZHCS-REOHCLBHBW	NC(C(O)=O)CC(O)=O	56-84-8	5745	HMDB0000191	HMDB0000191	C00049	5960	5960	Pos Early
2-hydroxyphenylacetate	X235	145724	1432	305	Amino Acid	Phenylalanine Metabolism	156	NAMED	CCVYRRGZDBSHFU-UHFFFAOYAL	OC(CC1=C(O)C=CC=C1)=O	614-75-5	11476	HMDB0000669	HMDB0000669	C05852	11970	11970	Polar
3-(4-hydroxyphenyl)lactate	X240	123321	32197	209	Amino Acid	Tyrosine Metabolism	181	NAMED	JVGVDSSUAVXRDY-UHFFFAOYAV	OC(C(O)=O)CC1=CC=C(O)C=C1	6482-98-0	9010	HMDB0000755	HMDB0000755	C03672	9378	9378	Neg
phenylpyruvate	X241	124529	566	209	Amino Acid	Phenylalanine Metabolism	150	NAMED	BTNMPGBKDVTSJY-UHFFFAOYAU	O=C(C(O)=O)CC1=CC=CC=C1	156-06-9	972	HMDB0000205	HMDB0000205	C00166	997	997	Neg
beta-alanine	X244	155295	55	400	Nucleotide	Pyrimidine Metabolism, Uracil containing	4239	NAMED	UCMIRNVEIXFBKS-UHFFFAOYAL	NCCC(O)=O	107-95-9,56-41-7	234	HMDB0000056	HMDB0000056	C00099	239	239	Pos Early
biliverdin	X250	158009	2137	402	Cofactors and Vitamins	Hemoglobin and Porphyrin Metabolism	4411	NAMED	QBUVFDKTZJNUPP-BBROENKCBK	CC1=C(/C=C(N2)/C(C=C)=C(C)C2=O)NC(/C=C3C(CCC(O)=O)=C(C)C(/C=C(N4)\C(C)=C(C=C)C4=O)=N\3)=C1CCC(O)=O	55482-27-4,55482-27-4	10628548	HMDB0001008	HMDB0001008	C00500	5280353	5280353	Pos Late
succinate	X252	147106	1437	305	Energy	TCA Cycle	1448	NAMED	KDYFGRWQOYBRFD-UHFFFAOYAC	OC(CCC(O)=O)=O	110-15-6	1078	HMDB0000254	HMDB0000254	C00042	1110	1110	Polar
3-hydroxybutyrate (BHBA)	X254	145710	542	305	Lipid	Ketone Bodies	1938	NAMED	WHBMMWSBFZVSSR-UHFFFAOYAO	CC(O)CC(O)=O	625-72-9	428	HMDB0000442,HMDB0000357,HMDB0000011	HMDB0000011	C03197,C01089	9431844192135	94318;441;92135	Polar
cholesterol	X266	164177	63	402	Lipid	Sterol	3192	NAMED	HVYWMOMLDIMFJA-LBHVWCRMBB	CC1(C2C(C)CCCC(C)C)C(CC2)C(CC=C3C4(CC[C@H](O)C3)C)C4CC1	57-88-5	4937803	HMDB0000067	HMDB0000067	C00187	5.99764e+18	5597	Pos Late
choline phosphate	X267	156099	34396	400	Lipid	Phospholipid Metabolism	2233	NAMED	YHHSONZFOIEMCP-UHFFFAOYAD	C[N+](C)(CCOP(O)([O-])=O)C	72556-74-2	119298	HMDB0001565	HMDB0001565	C00588	1014	1014	Pos Early
cortisone	X273	124819	1769	209	Lipid	Corticosteroids	3315	NAMED	IWIJFUQFXLWZIA-UHFFFAOYAP	O[C@@]1([C@@](CO)=O)[C@](C2)(C)[C@](CC1)([H])[C@@](CCC3=CC4=O)([H])[C@]([C@@]3(C)CC4)([H])C2=O	1953-06-05	361685	HMDB0002802	HMDB0002802	C00762	222786	222786	Neg
creatinine	X275	155307	513	400	Amino Acid	Creatine Metabolism	529	NAMED	DDRJAANPRJIHGJ-UHFFFAOYAV	CN(C(N1)=N)CC1=O	60-27-5	568	HMDB0000562	HMDB0000562	C00791	588	588	Pos Early
cysteinylglycine	X278	156206	35637	400	Amino Acid	Glutathione Metabolism	576	NAMED	ZUKPVRWZDMRIEO-UHFFFAOYAS	NC(C(NCC(O)=O)=O)CS	19246-18-5	58762	HMDB0000078	HMDB0000078	C01419	439498	439498	Pos Early
cystine	X279	155296	56	400	Amino Acid	Methionine, Cysteine, SAM and Taurine Metabolism	462	NAMED	LEVWYRKDKASIDU-UHFFFAOYAA	NC(C(O)=O)CSSCC(N)C(O)=O	56-89-3	575	HMDB0000192	HMDB0000192	C00491	67678	67678	Pos Early
sphingosine	X297	158164	17747	402	Lipid	Sphingosines	3159	NAMED	WWUZIQQURGPMPG-CCEZHUSRBL	CCCCCCCCCCCCC/C=C/C(C(CO)N)O	123-78-4	4510275	HMDB0000252	HMDB0000252	C00319	5280335	5280335	Pos Late
deoxycholate	X302	125714	1114	209	Lipid	Secondary Bile Acid Metabolism	3479	NAMED	KXGVEGMKQFWNSR-LLQZFEROBK	CC12[C@@]([C@]3([H])CC[C@]4([H])C[C@H](O)CC[C@]4(C)[C@@]3([H])C[C@@H]2O)([H])CC[C@]1([H])[C@]([H])(C)CCC(O)=O	83-44-3	389318	HMDB0000626	HMDB0000626	C04483	222528440355	222528	Neg
cystathionine	X310	155581	15705	400	Amino Acid	Methionine, Cysteine, SAM and Taurine Metabolism	453	NAMED	ILRYLPWNYFXEMH-UHFFFAOYAH	OC(C(CCSCC(N)C(O)=O)N)=O	535-34-2	811	HMDB0000099	HMDB0000099	C02291	439258	439258	Pos Early
sphinganine	X313	158166	17769	402	Lipid	Sphingolipid Synthesis	3000	NAMED	OTKJDMGTUTTYMP-UHFFFAOYAS	CCCCCCCCCCCCCCCC(C(CO)N)O	3102-56-5	3014	HMDB0000269	HMDB0000269	C00836	3126	3126	Pos Late
flavin adenine dinucleotide (FAD)	X327	124607	2134	209	Cofactors and Vitamins	Riboflavin Metabolism	4333	NAMED	VWWQXMAJTJZDQX-UYBVJOGSBL	OC(C(O)C(O)COP(OP(OC[C@H]1O[C@@H](N(C=N2)C3=C2C(N)=NC=N3)[C@H](O)[C@@H]1O)(O)=O)(O)=O)CN(C(C=C(C)C(C)=C4)=C4N=C5C(N6)=O)C5=NC6=O	146-14-5,84366-81-4	559059	HMDB0001248	HMDB0001248	C00016	643975	643975	Neg
gamma-glutamylglutamate	X331	156248	36738	400	Peptide	Gamma-glutamyl Amino Acid	634	NAMED	OWQDWQKWSLFFFR-WDSKDSINBR	O=C(O)C(N)CCC(NC(C(O)=O)CCC(O)=O)=O	1116-22-9	83831	HMDB0011737	HMDB0011737	C05282	92865	92865	Pos Early
gluconate	X338	147098	587	305	Xenobiotics	Food Component/Plant	4805	NAMED	RGHNJXZEOKUKBD-SQOUGZDYBY	OC([C@H](O)[C@@H](O)[C@H](O)[C@H](O)CO)=O	527-07-1	10240	HMDB0000625	HMDB0000625	C00257	106903085666	10690;3085666	Polar
glutarate (C5-DC)	X339	146390	396	305	Lipid	Fatty Acid, Dicarboxylate	1659	NAMED	JFCQEDHGNNZCLN-NUQVWONBAE	OC(CCCC(O)=O)=O	110-94-1	3618533	HMDB0000661	HMDB0000661	C00489	7434418048	743;4418048	Polar
glycine	X340	160611	58	400	Amino Acid	Glycine, Serine and Threonine Metabolism	1	NAMED	DHMQDGOQFOQNFH-UHFFFAOYAW	NCC(O)=O	56-40-6	730	HMDB0000123	HMDB0000123	C00037	750	750	Pos Early
glycocholate	X342	126842	18476	209	Lipid	Primary Bile Acid Metabolism	3454	NAMED	RFDAIACWWDREDC-FRVQLJSFBG	O=C(CNC(CC[C@H]([C@@H]1[C@@]2(C)[C@@H](O)C[C@]3([H])[C@@]4(C)CC[C@@H](O)C[C@@]4([H])C[C@@H](O)[C@@]3([H])[C@]2([H])CC1)C)=O)O	475-31-0,863-57-0	9734	HMDB0000138	HMDB0000138	C01921	10140	10140	Neg
guanidinoacetate	X344	147630	43802	305	Amino Acid	Creatine Metabolism	527	NAMED	BPMFZUMJYQTVII-UHFFFAOYAQ	NC(NCC(O)=O)=N	352-97-6	743	HMDB0000128	HMDB0000128	C00581	763	763	Polar
histidine	X355	123153	59	209	Amino Acid	Histidine Metabolism	70	NAMED	HNDVDQJCIGZPNO-UHFFFAOYAG	NC(C(O)=O)CC1=CN=CN1	5934-29-2	752	HMDB0000177	HMDB0000177	C00135	6274	6274	Neg
cortisol	X356	124815	1712	209	Lipid	Corticosteroids	3305	NAMED	JYGXADMDTFJGBT-VWUMJDOOBO	O[C@@]1([C@@](CO)=O)[C@]2(C)[C@](CC1)([H])[C@@](CCC3=CC4=O)([H])[C@]([C@@]3(C)CC4)([H])[C@@H](O)C2	50-23-7		HMDB0000063	HMDB0000063	C00735	5754	5754	Neg
hypotaurine	X358	146416	590	305	Amino Acid	Methionine, Cysteine, SAM and Taurine Metabolism	470	NAMED	VVIUBCNYACGLLV-UHFFFAOYAM	NCCS(O)=O	300-84-5	96959	HMDB0000965	HMDB0000965	C00519	107812	107812	Polar
inosine	X361	123191	1123	209	Nucleotide	Purine Metabolism, (Hypo)Xanthine/Inosine containing	4119	NAMED	UGQMRVRMYYASKQ-DGPXGRDGBU	O[C@H]1[C@H](N2C(N=CN=C3O)=C3N=C2)O[C@H](CO)[C@H]1O	58-63-9	21241953	HMDB0000195	HMDB0000195	C00294	6021	6021	Neg
inosine 5'-monophosphate (IMP)	X362	155461	2133	400	Nucleotide	Purine Metabolism, (Hypo)Xanthine/Inosine containing	4118	NAMED	GRSZFWQUAKGDAV-RWLQFSFNBK	OC1C(C(N2C=NC3=C2N=CNC3=O)OC1COP(O)(O)=O)O	4691-65-0	5482599	HMDB0000175	HMDB0000175	C00130	8582	8582	Pos Early
myo-inositol	X363	145716	1124	305	Lipid	Inositol Metabolism	2201	NAMED	CDAISMWEOUEBRE-GPIVLXJGBG	O[C@@H]1[C@@H](O)[C@H](O)[C@H](O)[C@H](O)[C@H]1O	87-89-8	10239179	HMDB0000211	HMDB0000211	C00137	892	892	Polar
isoleucine	X376	155350	1125	400	Amino Acid	Leucine, Isoleucine and Valine Metabolism	385	NAMED	AGPKZVBTJJNPAG-UHFFFAOYAW	NC(C(O)=O)C(C)CC	73-32-5	769	HMDB0000172	HMDB0000172	C06418,C00407,C16424	6306	6306	Pos Early
citrulline	X391	155460	2132	400	Amino Acid	Urea cycle; Arginine and Proline Metabolism	492	NAMED	RHGKLRLOHDJJDR-UHFFFAOYAQ	NC(C(O)=O)CCCNC(N)=O	372-75-8	810	HMDB0000904	HMDB0000904	C00327	9750	9750	Pos Early
leucine	X397	155300	60	400	Amino Acid	Leucine, Isoleucine and Valine Metabolism	332	NAMED		O=C([C@H](CC(C)C)N)O	61-90-5		HMDB0000687	HMDB0000687	C00123	6106	6106	Pos Early
lysine	X407	155354	1301	400	Amino Acid	Lysine Metabolism	105	NAMED	KDXKERNSBIXSRK-YFKPBYRVBE	NC(C(O)=O)CCCCN	56-87-1	5747	HMDB0003405	HMDB0003405	C00739,C00047	5962	5962	Pos Early
malate	X409	123199	1303	209	Energy	TCA Cycle	1451	NAMED	BJEPYKJPYRNKOW-UHFFFAOYAM	OC(C(O)=O)CC(O)=O	6915-15-7	510	HMDB0031518,HMDB0000156,HMDB0000744	HMDB0031518,HMDB0000156,HMDB0000744	C00149,C00711,C00497	525	525	Neg
methionine	X415	155355	1302	400	Amino Acid	Methionine, Cysteine, SAM and Taurine Metabolism	434	NAMED	FFEARJCKVFRZRR-BYPYZUCNBW	CSCCC(N)C(O)=O	63-68-3	5907	HMDB0000696	HMDB0000696	C00073	6137	6137	Pos Early
palmitate (16:0)	X424	125720	1336	209	Lipid	Long Chain Saturated Fatty Acid	1510	NAMED	IPCSVZSSVZVIGE-UHFFFAOYAJ	OC(CCCCCCCCCCCCCCC)=O	1957-10-03	960	HMDB0000220	HMDB0000220	C00249	985	985	Neg
nicotinamide	X432	155332	594	400	Cofactors and Vitamins	Nicotinate and Nicotinamide Metabolism	4304	NAMED	DFPAKSUCGFBDDF-UHFFFAOYAZ	NC(C1=CN=CC=C1)=O	98-92-0	911	HMDB0001406	HMDB0001406	C00153	936	936	Pos Early
stearate (18:0)	X439	125724	1358	209	Lipid	Long Chain Saturated Fatty Acid	1514	NAMED	QIQXTHQIDYTFRH-UHFFFAOYAB	CCCCCCCCCCCCCCCCCC(O)=O	1957-11-04	5091	HMDB0000827	HMDB0000827	C01530	5281	5281	Neg
ornithine	X444	155375	1493	400	Amino Acid	Urea cycle; Arginine and Proline Metabolism	487	NAMED	AHLPHDHHMVZTML-BYPYZUCNBZ	O=C(O)[C@@H](N)CCCN	3184-13-2	6026	HMDB0000214	HMDB0000214	C00077	6262	6262	Pos Early
orotate	X445	146440	1505	305	Nucleotide	Pyrimidine Metabolism, Orotate containing	4207	NAMED	PXQPEWDEAKTCGB-UHFFFAOYAD	O=C(C1=CC(O)=NC(O)=N1)O	50887-69-9	942	HMDB0000226	HMDB0000226	C00295	967	967	Polar
palmitoleate (16:1n7)	X452	126083	33447	209	Lipid	Long Chain Monounsaturated Fatty Acid	1529	NAMED	SECPZKHBENQXJG-FPLPWBNLBE	CCCCCC\C=C/CCCCCCCC(O)=O	373-49-9	393216	HMDB0003229	HMDB0003229	C08362	445638	445638	Neg
phenylalanine	X460	155301	64	400	Amino Acid	Phenylalanine Metabolism	140	NAMED	COLNVLDHVKWLRT-QMMMGPOBBC	NC(C(O)=O)CC1=CC=CC=C1	63-91-2	5910	HMDB0000159	HMDB0000159	C00079	6140	6140	Pos Early
phosphate	X461	156915	42109	400	Energy	Oxidative Phosphorylation	1468	NAMED	NBIIXXVUZAFLBC-DFZHHIFOAA	O=P(O)(O)O	7664-38-2	1032	HMDB0001429	HMDB0001429	C00009	1061	1061	Pos Early
phytanate	X466	143837	598	209	Xenobiotics	Food Component/Plant	4999	NAMED	RLCKHJSFHOZMDR-REWHXWOFAK	CC(CCCC(CCCC(CCCC(C)C)C)C)CC(O)=O	14721-66-5	10140204	HMDB0000801	HMDB0000801	C01607	26840	26840	Neg
pristanate	X477	151095	38271	209	Lipid	Fatty Acid, Branched	1652	NAMED	PAHGJZDQXIOYTH-UHFFFAOYAH	CC(C)CCCC(C)CCCC(C)CCCC(C)C(O)=O	1189-37-3	110458	HMDB0000795	HMDB0000795		123929	123929	Neg
proline	X480	155455	1898	400	Amino Acid	Urea cycle; Arginine and Proline Metabolism	495	NAMED	ONIBWKKTOPOVIA-BYPYZUCNBZ	OC(C1CCCN1)=O	147-85-3	128566	HMDB0000162,HMDB0003411	HMDB0000162,HMDB0003411	C00148,C000763	8988145742614	8988;145742;614	Pos Early
lactate	X482	146396	527	305	Carbohydrate	Glycolysis, Gluconeogenesis, and Pyruvate Metabolism	1240	NAMED	JVTAAEKCZFNVCJ-UHFFFAOYAX	CC(O)C(O)=O	79-33-4	592	HMDB0000190	HMDB0000190	C00186	612	612	Polar
pyridoxal	X491	155439	1651	400	Cofactors and Vitamins	Vitamin B6 Metabolism	4450	NAMED	RADKZDMFGJYCBB-UHFFFAOYAP	OC1=C(C)N=CC(CO)=C1C=O	65-22-5	1021	HMDB0001545	HMDB0001545	C00250	1050	1050	Pos Early
retinol (Vitamin A)	X498	165222	1806	402	Cofactors and Vitamins	Vitamin A Metabolism	4429	NAMED	FPIPGXGPPPQFEQ-OVSJKPMPBW	C/C(/C=C/C(C(C)(CCC1)C)=C1C)=C\C=C\C(C)=C\CO	68-26-8	393012	HMDB0000305	HMDB0000305	C00473	445354	445354	Pos Late
salicylate	X501	164364	1515	305	Xenobiotics	Drug - Topical Agents	5959	NAMED	4000	OC1=C(C(O)=O)C=CC=C1	69-72-7	331	HMDB0001895	HMDB0001895	C00805	338	338	Polar
serine	X503	155437	1648	400	Amino Acid	Glycine, Serine and Threonine Metabolism	10	NAMED	MTCFGRXMJLQNBG-REOHCLBHBX	OC([C@@H](N)CO)=O	56-45-1	5736	HMDB0000187	HMDB0000187	C00065	5951	5951	Pos Early
serotonin	X504	155468	2342	400	Amino Acid	Tryptophan Metabolism	287	NAMED	QZAYGJVTTNCVMB-UHFFFAOYAX	NCCC1=CNC(C=C2)=C1C=C2O	153-98-0	5013	HMDB0000259	HMDB0000259	C00780	5202	5202	Pos Early
taurine	X512	155458	2125	400	Amino Acid	Methionine, Cysteine, SAM and Taurine Metabolism	471	NAMED	XOAAWQZATWQOTB-UHFFFAOYAA	NCCS(=O)(O)=O	107-35-7	1091	HMDB0000251	HMDB0000251	C00245	1123	1123	Pos Early
myristate (14:0)	X519	125728	1365	209	Lipid	Long Chain Saturated Fatty Acid	1507	NAMED	TUNFSRHWOTWDNC-UHFFFAOYAZ	OC(CCCCCCCCCCCCC)=O	544-63-8	10539	HMDB0000806	HMDB0000806	C06424	11005	11005	Neg
urea	X533	155443	1670	400	Amino Acid	Urea cycle; Arginine and Proline Metabolism	485	NAMED	XSQUKJJJFZCRTK-UHFFFAOYAF	O=C(N)N	57-13-6	1143	HMDB0000294	HMDB0000294	C00086	1176	1176	Pos Early
uridine	X535	123185	606	209	Nucleotide	Pyrimidine Metabolism, Uracil containing	4219	NAMED	DRTQHJPVMGBUCF-XVFCMESIBG	OC1C(N(C=CC2=O)C(N2)=O)OC(CO)C1O	58-96-8	5807	HMDB0000296	HMDB0000296	C00299	6029	6029	Neg
2'-deoxyuridine	X536	165330	52602	209	Nucleotide	Pyrimidine Metabolism, Uracil containing	4235	NAMED	MXHRCPNRJAMMIM-SHYZEUOFBK	O=C(NC1=O)N(C=C1)C(CC2O)OC2CO	951-78-0	13118	HMDB0000012	HMDB0000012	C00526	13712	13712	Neg
trans-urocanate	X537	145714	607	305	Amino Acid	Histidine Metabolism	78	NAMED	LOIYMIARKYCTBW-OWOJBTEDBA	O=C(O)/C=C/C1=CNC=N1	104-98-3	643824	HMDB0000301	HMDB0000301	C00785	736715	736715	Polar
glutamate	X561	155297	57	400	Amino Acid	Glutamate Metabolism	44	NAMED	WHUUTDBJXJRKMK-UHFFFAOYAD	O=C(O)[C@@H](N)CCC(O)=O	56-86-0	591	HMDB0000148	HMDB0000148	C00025,C00217	33032	33032	Pos Early
glutamine	X563	155293	53	400	Amino Acid	Glutamate Metabolism	45	NAMED	ZDXPYRJPNDTMRX-VKHMYHEABV	OC([C@@H](N)CCC(N)=O)=O	56-85-9	5746	HMDB0000641	HMDB0000641	C00064	5961	5961	Pos Early
threonine	X564	155352	1284	400	Amino Acid	Glycine, Serine and Threonine Metabolism	17	NAMED	AYFVYJQAPQTCCC-GBXIJSLDBG	N[C@H](C(O)=O)[C@H](O)C	72-19-5	6051	HMDB0000167	HMDB0000167	C00188	6288	6288	Pos Early
tryptophan	X565	155294	54	400	Amino Acid	Tryptophan Metabolism	254	NAMED	QIVBCDIJIAJPQS-VIFPVBQEBP	O=C(O)[C@@H](N)CC1=CNC2=C1C=CC=C2	73-22-3	6066	HMDB0000929	HMDB0000929	C00078	6305	6305	Pos Early
valine	X566	155438	1649	400	Amino Acid	Leucine, Isoleucine and Valine Metabolism	416	NAMED	KZSNJWFQEVHDMF-BYPYZUCNBW	N[C@H](C(O)=O)C(C)C	72-18-4	6050	HMDB0000883	HMDB0000883	C00183	6287	6287	Pos Early
glucose	X572	151982	48152	305	Carbohydrate	Glycolysis, Gluconeogenesis, and Pyruvate Metabolism	1223	NAMED	WQZGKKKJIJFFOK-DVKNGEFBBQ	O[C@H]1O[C@H](CO)[C@@H](O)[C@H](O)[C@H]1O	50-99-7	71358	HMDB0000122	HMDB0000122	C00031	5793	5793	Polar
alpha-ketobutyrate	X796	152126	4968	305	Amino Acid	Methionine, Cysteine, SAM and Taurine Metabolism	454	NAMED	TYEYBOSBBBHJIV-REWHXWOFAN	OC(C(CC)=O)=O	600-18-0	2829426	HMDB0000005	HMDB0000005	C00109	58	58	Polar
betaine	X799	155487	3141	400	Amino Acid	Glycine, Serine and Threonine Metabolism	7	NAMED	KWIUHFFTVRNATP-UHFFFAOYAI	O=C(C[N+](C)(C)C)[O-]	107-43-7	19951173242	HMDB0000043	HMDB0000043	C00719	247	247	Pos Early
cysteine	X800	155454	1868	400	Amino Acid	Methionine, Cysteine, SAM and Taurine Metabolism	455	NAMED	XUJNEKJLAYXESH-REOHCLBHBU	SC[C@H](N)C(O)=O	56-89-3,52-90-4	5653	HMDB0000574	HMDB0000574	C00097	5862	5862	Pos Early
mannose	X803	152039	48153	305	Carbohydrate	Fructose, Mannose and Galactose Metabolism	1352	NAMED	GZCGUPFRVQAUEE-KVTDHHQDBB	O[C@@H]1C(CO)O[C@@H](O)[C@@H](O)[C@H]1O	3458-28-4	141983	HMDB0000169	HMDB0000169	C00159,C02209,C00936	8.23084e+21	18950;82308;439680	Polar
dimethylglycine	X806	155492	5086	400	Amino Acid	Glycine, Serine and Threonine Metabolism	6	NAMED	FFDGPVCHZBVARC-UHFFFAOYAX	CN(C)CC(O)=O	1118-68-9	653	HMDB0000092	HMDB0000092	C03626	673	673	Pos Early
alanine	X811	155351	1126	400	Amino Acid	Alanine and Aspartate Metabolism	29	NAMED	QNAYBMKLOCPYGJ-REOHCLBHBS	O=C(O)[C@@H](N)C	56-41-7	5735	HMDB0000161	HMDB0000161	C00041	5950	5950	Pos Early
tyrosine	X815	155353	1299	400	Amino Acid	Tyrosine Metabolism	162	NAMED	OUYCCCASQSFEME-QMMMGPOBBZ	N[C@@H](CC1=CC=C(O)C=C1)C(O)=O	60-18-4	5833	HMDB0000158	HMDB0000158	C00082	6057	6057	Pos Early
pseudouridine	X821	125870	33442	209	Nucleotide	Pyrimidine Metabolism, Uracil containing	4221	NAMED	HZIOZCLEXIYJAD-JWMKEVCDBU	O[C@]1([H])[C@@](O)([H])[C@](CO)([H])O[C@]1(C2=CNC(NC2=O)=O)[H]	1445-07-4	21403010	HMDB0000767	HMDB0000767	C02067	15047	15047	Neg
pyruvate	X823	160586	48990	305	Carbohydrate	Glycolysis, Gluconeogenesis, and Pyruvate Metabolism	1239	NAMED	LCTONWCANYUPML-REWHXWOFAD	CC(C(O)=O)=O	127-17-3	96901	HMDB0000243	HMDB0000243	C00022	1060	1060	Polar
xylose	X826	146484	15581	305	Carbohydrate	Pentose Metabolism	1267	NAMED	PYMYPHUHKUWMLA-WISUUJSJBP	O=C[C@@H]([C@H]([C@@H](CO)O)O)O	609-06-3	85957	HMDB0000098	HMDB0000098	C00181	135191	135191	Polar
cytidine	X827	155308	514	400	Nucleotide	Pyrimidine Metabolism, Cytidine containing	4251	NAMED	UHDGCWIWMRVCDJ-XVFCMESIBD	OC[C@@H]1[C@H]([C@H]([C@H](N2C(N=C(C=C2)N)=O)O1)O)O	65-46-3	5940	HMDB0000089	HMDB0000089	C00475	6175	6175	Pos Early
caffeine	X849	155325	569	400	Xenobiotics	Xanthine Metabolism	4590	NAMED	RYYVLZVUVIJVGH-UHFFFAOYAW	O=C(N(C)C1=C2N(C)C=N1)N(C)C2=O	1958-08-02	2424	HMDB0001847	HMDB0001847	C07481	2519	2519	Pos Early
fructose	X878	153126	48195	305	Carbohydrate	Fructose, Mannose and Galactose Metabolism	1346	NAMED	BJHIKXHVCXFQLS-UYFOZJQFBH	OC[C@@]1(O)O[C@H](CO)[C@@H](O)[C@@H]1O	57-48-7	5764	HMDB0000660	HMDB0000660	C00095	2723872	2723872	Polar
cytosine	X881	155326	573	400	Nucleotide	Pyrimidine Metabolism, Cytidine containing	4252	NAMED	OPTASPLRGRRNAP-UHFFFAOYAY	NC1=NC(NC=C1)=O	71-30-7	577	HMDB0000630	HMDB0000630	C00380	597	597	Pos Early
caprate (10:0)	X888	125736	1642	209	Lipid	Medium Chain Fatty Acid	1494	NAMED	GHVNFZFCNZKVNT-UHFFFAOYAC	CCCCCCCCCC(O)=O	334-48-5	2863	HMDB0000511	HMDB0000511	C01571	2969	2969	Neg
margarate (17:0)	X891	125718	1121	209	Lipid	Long Chain Saturated Fatty Acid	1512	NAMED	KEMQGTRYUADPNZ-UHFFFAOYAT	O=C(O)CCCCCCCCCCCCCCCC	506-12-7	10033	HMDB0002259	HMDB0002259		10465	10465	Neg
nonadecanoate (19:0)	X892	125722	1356	209	Lipid	Long Chain Saturated Fatty Acid	1516	NAMED	ISYWECDDZWTKFF-UHFFFAOYAR	CCCCCCCCCCCCCCCCCCC(O)=O	646-30-0	12071	HMDB0000772	HMDB0000772	C16535	12591	12591	Neg
arachidate (20:0)	X893	125716	1118	209	Lipid	Long Chain Saturated Fatty Acid	1517	NAMED	VKOBVWXKNCXXDE-UHFFFAOYAB	CCCCCCCCCCCCCCCCCCCC(O)=O	506-30-9	10035	HMDB0002212	HMDB0002212	C06425	10467	10467	Neg
maltose	X913	146486	15586	305	Carbohydrate	Glycogen Metabolism	1299	NAMED	GUBGYTABKSRVRQ-ASMJPISFBF	O[C@@H]1[C@H]([C@H](O[C@@H]([C@H]1O)CO)O[C@H]2[C@@H]([C@H]([C@H](O[C@@H]2CO)O)O)O)O	6363-53-7	388469	HMDB0000163	HMDB0000163	C00208	10991489	10991489	Polar
asparagine	X917	155306	512	400	Amino Acid	Alanine and Aspartate Metabolism	40	NAMED	DCXYFEDJOCDNAF-REOHCLBHBD	NC(C[C@H](N)C(O)=O)=O	70-47-3	6031	HMDB0000168	HMDB0000168	C00152	6267	6267	Pos Early
N-stearoyl-sphinganine (d18:0/18:0)*	X922	211070	1759	402	Lipid	Dihydroceramides	3012	NAMED	KZTJQXAANJHSCE-OIDHKYIRBS	CCCCCCCCCCCCCCCCCC(N[C@H]([C@H](O)CCCCCCCCCCCCCCC)CO)=O	2304-80-5	4446686		HMDB0011761		5283573	5283573	Pos Late
dihydroorotate	X923	145712	601	305	Nucleotide	Pyrimidine Metabolism, Orotate containing	4206	NAMED	UFIVEPVSAGBUSI-UHFFFAOYAI	O=C(C(NC1=O)CC(N1)=O)O	155-54-4	628	HMDB03349	HMDB03349	C00337	648	648	Polar
caproate (6:0)	X926	125850	32489	209	Lipid	Medium Chain Fatty Acid	1489	NAMED	FUZZWVXGSFPDMH-UHFFFAOYAY	CCCCCC(O)=O	142-62-1	8552	HMDB0000535	HMDB0000535	C01585	8892	8892	Neg
caprylate (8:0)	X932	125852	32492	209	Lipid	Medium Chain Fatty Acid	1491	NAMED	WWZKQHOCKIZLMA-UHFFFAOYAH	CCCCCCCC(O)=O	124-07-2	370	HMDB0000482	HMDB0000482	C06423	379	379	Neg
sucrose	X935	124565	1519	209	Carbohydrate	Disaccharides and Oligosaccharides	1325	NAMED	CZMRCDWAGMRECN-UGDNZRGBBE	OC[C@]1(O[C@@H]2[C@@H]([C@H]([C@@H]([C@H](O2)CO)O)O)O)[C@H]([C@@H]([C@@H](CO)O1)O)O	57-50-1	5768	HMDB0000258	HMDB0000258	C00089	5988	5988	Neg
pentadecanoate (15:0)	X980	125726	1361	209	Lipid	Long Chain Saturated Fatty Acid	1509	NAMED	WQEPLUUGTLDZJY-UHFFFAOYAK	O=C(O)CCCCCCCCCCCCCC	10002-84-2,1002-84-2	13249	HMDB0000826	HMDB0000826	C16537	13849	13849	Neg
trans-4-hydroxyproline	X1001	155905	32306	400	Amino Acid	Urea cycle; Arginine and Proline Metabolism	513	NAMED	PMMYEEVYMWASQN-DMTCNVIQBF	O[C@@H]1C[C@@H](C(O)=O)NC1	51-35-4	5605	HMDB0000725	HMDB0000725	C01157	5810	5810	Pos Early
allantoin	X1002	146424	1107	305	Nucleotide	Purine Metabolism, (Hypo)Xanthine/Inosine containing	4133	NAMED	POJWUDADGALRAB-UHFFFAOYAE	O=C(N1)C(NC(N)=O)NC1=O	97-59-6	199	HMDB0000462	HMDB0000462	C02348,C01551,C02350	439714204439713	439714;204;439713	Polar
xanthine	X1004	147146	3147	305	Nucleotide	Purine Metabolism, (Hypo)Xanthine/Inosine containing	4121	NAMED	LRFVTYWOQMYALW-UHFFFAOYAT	O=C(N1)C(N=CN2)=C2NC1=O	69-89-6	1151	HMDB0000292	HMDB0000292	C00385	1188	1188	Polar
5-oxoproline	X1021	123209	1494	209	Amino Acid	Glutathione Metabolism	579	NAMED	ODHCTXKNWHHXJC-VKHMYHEABY	O=C1CC[C@@H]([C@@](O)=O)N1	98-79-3	7127	HMDB0000267	HMDB0000267	C02237,C01879	4396857405	439685;7405	Neg
picolinate	X1022	155387	1512	400	Amino Acid	Tryptophan Metabolism	282	NAMED	SIOXPEMLGUPBBT-UHFFFAOYAC	O=C(O)C1=NC=CC=C1	98-98-6	993	HMDB0002243	HMDB0002243	C10164	1018	1018	Pos Early
sarcosine	X1023	155390	1516	400	Amino Acid	Glycine, Serine and Threonine Metabolism	5	NAMED	FSYKKLYZXJSNPZ-UHFFFAOYAL	CNCC(O)=O	107-97-1	1057	HMDB0000271	HMDB0000271	C00213	1088	1088	Pos Early
pantothenate	X1024	124797	1508	209	Cofactors and Vitamins	Pantothenate and CoA Metabolism	4336	NAMED	GHOKWGTUZJEAQD-ZETCQYMHBS	O=C(NCCC(O)=O)[C@H](O)C(C)(C)CO	137-08-6	6361	HMDB0000210	HMDB0000210	C00864	6613	6613	Neg
pipecolate	X1025	155369	1444	400	Amino Acid	Lysine Metabolism	131	NAMED		OC(C1NCCCC1)=O	4043-87-2			HMDB0005960,HMDB0000716			849	Pos Early
phosphoethanolamine	X1026	155428	1600	400	Lipid	Phospholipid Metabolism	2238	NAMED	SUHOOTKUPISOBE-UHFFFAOYAT	NCCOP(O)(O)=O	1071-23-4	990	HMDB0000224	HMDB0000224	C00346	1015	1015	Pos Early
glycerate	X1052	146444	1572	305	Carbohydrate	Glycolysis, Gluconeogenesis, and Pyruvate Metabolism	1243	NAMED	RBNPOMFGQQGHHO-UHFFFAOYAE	O=C(O)C(O)CO	600-19-1	732	HMDB0000139,HMDB0006372	HMDB0000139,HMDB0006372	C00258	439194752	439194;752	Polar
3-ureidopropionate	X1053	155489	3155	400	Nucleotide	Pyrimidine Metabolism, Uracil containing	4238	NAMED	JSJWCHRYRHKBBW-UHFFFAOYAH	OC(CCNC(N)=O)=O	462-88-4	109	HMDB0000026	HMDB0000026	C02642	111	111	Pos Early
N-acetylleucine	X1082	126818	1587	209	Amino Acid	Leucine, Isoleucine and Valine Metabolism	336	NAMED	WXNXCEHXYPACJF-ZETCQYMHBF	O=C(O)[C@H](CC(C)C)NC(C)=O	1188-21-2	64075	HMDB0011756	HMDB0011756	C02710	70912	70912	Neg
N-acetylmethionine	X1083	124587	1589	209	Amino Acid	Methionine, Cysteine, SAM and Taurine Metabolism	435	NAMED	XUYPXLNMDZIRQH-LURJTMIEBN	O=C(O)[C@H](CCSC)NC(C)=O	65-82-7	395338	HMDB0011745	HMDB0011745	C02712	448580	448580	Neg
N-acetylvaline	X1084	124807	1591	209	Amino Acid	Leucine, Isoleucine and Valine Metabolism	417	NAMED	IHYJTAOFMMMOPX-LURJTMIEBI	O=C(O)[C@@H](NC(C)=O)C(C)C	96-81-1	60154	HMDB0011757	HMDB0011757		66789	66789	Neg
erucate (22:1n9)	X1087	125983	1552	209	Lipid	Long Chain Monounsaturated Fatty Acid	1547	NAMED	DPUOLQHDNGRHBS-UHFFFAOYAW	OC(CCCCCCCCCCC\C=C/CCCCCCCC)=O	112-86-7	7924	HMDB0002068	HMDB0002068	C08316	82165281116	5281116	Neg
bilirubin (Z,Z)	X1090	159596	43807	402	Cofactors and Vitamins	Hemoglobin and Porphyrin Metabolism	4408	NAMED	BPYKTIZUTYGOLE-IFADSCNNBS	CC(C(N\1)=O)=C(C=C)C1=C/C2=C(C)C(CCC(O)=O)=C(CC3=C(CCC(O)=O)C(C)=C(/C=C4NC(C(C=C)=C/4C)=O)N3)N2	635-65-4	4444055	HMDB0000054	HMDB0000054	C00486	5280352	5280352	Pos Late
thyroxine	X1094	161549	2761	209	Amino Acid	Tyrosine Metabolism	245	NAMED	XUIIKFGFIJCVMT-LBPRGKRZBS	OC1=C(I)C=C(OC2=C(I)C=C(C[C@H](N)C(O)=O)C=C2I)C=C1I	51-48-9	5614	HMDB0000248	HMDB0000248	C01829	5819	5819	Neg
gamma-glutamyltyrosine	X1102	155471	2734	400	Peptide	Gamma-glutamyl Amino Acid	646	NAMED	VVLXCWVSSLFQDS-QWRGUYRKBA	OC(C=C1)=CC=C1C[C@@H](C(O)=O)NC(CC[C@@H](C(O)=O)N)=O	7432-23-7	85142	HMDB0011741	HMDB0011741		94340	94340	Pos Early
methyl indole-3-acetate	X1104	155418	1584	400	Xenobiotics	Food Component/Plant	4963	NAMED	KTHADMDGDNYQRX-UHFFFAOYAX	O=C(OC)CC1=CNC2=C1C=CC=C2	1912-33-0	67279	HMDB0029738	HMDB0029738		74706	74706	Pos Early
alpha-tocopherol	X1105	164189	1561	402	Cofactors and Vitamins	Tocopherol Metabolism	4360	NAMED	GVJHHUAWPYXKBD-IEOSBIPEBS	CC1=C2C(O[C@@](CCC[C@H](C)CCC[C@H](C)CCC[C@H](C)C)(C)CC2)=C(C)C(C)=C1O	10191-41-0,59-02-9	14265	HMDB0001893	HMDB0001893	C02477	86472	86472	Pos Late
N-acetylalanine	X1110	147717	1585	305	Amino Acid	Alanine and Aspartate Metabolism	31	NAMED	KTHDTJVBEPMMGL-VKHMYHEABO	O=C(O)[C@@H](NC(C)=O)C	97-69-8	79449	HMDB0000766	HMDB0000766	C02847	88064	88064	Polar
vanillylmandelate (VMA)	X1111	124579	1567	209	Amino Acid	Tyrosine Metabolism	202	NAMED	CGQCWMIAEPEHNQ-UHFFFAOYAY	OC(C(O)=O)C1=CC=C(O)C(OC)=C1	1955-10-07	1207	HMDB0000291	HMDB0000291	C05584	1245	1245	Neg
4-acetamidobutanoate	X1113	155399	1558	400	Amino Acid	Polyamine Metabolism	560	NAMED	UZTFMUBKZQVKLK-UHFFFAOYAY	CC(NCCCC(O)=O)=O	3025-96-5	17180	HMDB0003681	HMDB0003681	C02946	18189	18189	Pos Early
3-aminoisobutyrate	X1114	155405	1566	400	Nucleotide	Pyrimidine Metabolism, Thymine containing	4283	NAMED	QCHPKSFMDHPSNR-UHFFFAOYAN	O=C(O)C(C)CN	214139-20-5,10569-72-9	58481	HMDB0002166	HMDB0002166	C05145	64956	64956	Pos Early
citrate	X1124	124575	1564	209	Energy	TCA Cycle	1439	NAMED	KRKNYBCHXYNGOX-UHFFFAOYAM	OC(CC(CC(O)=O)(O)C(O)=O)=O	77-92-9	305	HMDB0000094	HMDB0000094	C00158	311	311	Neg
2-aminobutyrate	X1128	156916	42374	400	Amino Acid	Glutathione Metabolism	580	NAMED	QWCKQJZIFLGMSD-GSVOUGTGBL	N[C@H](CC)C(O)=O	1492-24-6	388757	HMDB0000452	HMDB0000452	C02356	80283	80283	Pos Early
urate	X1134	124593	1604	209	Nucleotide	Purine Metabolism, (Hypo)Xanthine/Inosine containing	4131	NAMED	LEHOTFFKMJEONL-UHFFFAOYAN	O=C1NC(NC(NC2=O)=O)=C2N1	120K5305,69-93-2		HMDB0000289	HMDB0000289	C00366	1175	1175	Neg
ursodeoxycholate	X1135	125991	1605	209	Lipid	Secondary Bile Acid Metabolism	3504	NAMED	RUDATBOHQWOJDD-UZVSRGJWBC	O[C@@H]1[C@@]2([H])[C@]3([H])CC[C@@]([C@@H](CCC(O)=O)C)([H])[C@@]3(C)CC[C@]2([H])[C@@]4(C)CC[C@@H](O)C[C@@]4([H])C1	128-13-2	29131	HMDB0000946	HMDB0000946	C07880	31401	31401	Neg
oleoyl ethanolamide	X1137	127707	38102	209	Lipid	Endocannabinoid	2159	NAMED	BOWVQLFMWHZBEF-KTKRTIGZBW	O=C(NCCO)CCCCCCC/C=C\CCCCCCCC	111-58-0,11-58-0	4446574	HMDB0002088	HMDB0002088		5283454	5283454	Neg
gamma-glutamylglutamine	X1140	155470	2730	400	Peptide	Gamma-glutamyl Amino Acid	635	NAMED	JBFYFLXEJFQWMU-WDSKDSINBP	O=C(N)CC[C@@H](C(O)=O)NC(CC[C@@H](C(O)=O)N)=O	10148-81-9	133013	HMDB0011738	HMDB0011738	C05283	150914	150914	Pos Early
4-hydroxyphenylpyruvate	X1141	124595	1669	209	Amino Acid	Tyrosine Metabolism	175	NAMED	KKADPXVIOXHVKN-UHFFFAOYAH	OC1=CC=C(CC(C(O)=O)=O)C=C1	156-39-8	954	HMDB0000707	HMDB0000707	C01179	979	979	Neg
butyrate/isobutyrate (4:0)	X1143	223227	40605	209	Lipid	Short Chain Fatty Acid	1487	NAMED	FERIUCNNQQJTOY-UHFFFAOYAP	OC(CCC)=O	109-92-6	259	HMDB0000039	HMDB0000039	C00246	264	264	Neg
N-acetylneuraminate	X1162	155919	32377	400	Carbohydrate	Aminosugar Metabolism	1418	NAMED	KBGAYAKRZNYFFG-BOHATCBPBL	OC1(C(O)=O)CC(O)C(NC(C)=O)C(C(O)C(O)CO)O1	131-48-6	10292217	HMDB0000230	HMDB0000230	C00270	439197	439197	Pos Early
N-acetylglucosaminylasparagine	X1215	157725	48149	400	Carbohydrate	Aminosugar Metabolism	1430	NAMED	YTTRPBWEMMPYSW-VFFCQLMOBE	O[C@H]1[C@H](O)[C@@H](CO)O[C@@H](NC(CC(N)C(O)=O)=O)[C@@H]1NC(C)=O	2776-93-4	21403014	HMDB0000489	HMDB0000489	C04540	123826	123826	Pos Early
acetoacetate	X1218	156059	33963	400	Lipid	Ketone Bodies	1936	NAMED	WDJHALXBUFZDSR-UHFFFAOYAH	O=C(CC(C)=O)O	11/2/3483	94	HMDB0000060	HMDB0000060	C00164	96	96	Pos Early
creatine	X1221	155838	27718	400	Amino Acid	Creatine Metabolism	528	NAMED	CVSVTCORWBXHQV-UHFFFAOYAV	CN(C(N)=N)CC(O)=O	57-00-1	566	HMDB0000064	HMDB0000064	C00300	586	586	Pos Early
cys-gly, oxidized	X1224	155661	18368	400	Amino Acid	Glutathione Metabolism	578	NAMED	KDJVKDYFFTWHBO-UHFFFAOYAK	O=C(NCC(O)=O)C(N)CSSCC(N)C(NCC(O)=O)=O	7729-20-6	295316		HMDB0000078		333293	333293	Pos Early
dihomo-linoleate (20:2n6)	X1231	126039	17805	209	Lipid	Long Chain Polyunsaturated Fatty Acid (n3 and n6)	1570	NAMED	XSXIVVZCUAHUJO-HZJYTTRNBM	O=C(O)CCCCCCCCC/C=C\C/C=C\CCCCC	2091-39-6	4944228	HMDB0005060	HMDB0005060	C16525	6439848	6439848	Neg
gamma-glutamylhistidine	X1235	155638	18245	400	Peptide	Gamma-glutamyl Amino Acid	637	NAMED	PXVCMZCJAUJLJP-YUMQZZPRBD	O=C(O)[C@@H](N)CCC(N[C@@H](CC1=CNC=N1)C(O)=O)=O	37460-15-4	5380197	HMDB0029151	HMDB0029151		7017195	7017195	Pos Early
2-hydroxystearate	X1239	126830	17945	209	Lipid	Fatty Acid, Monohydroxy	1971	NAMED	KIHBGTRZFAVZRV-UHFFFAOYAD	OC([C@H](O)CCCCCCCCCCCCCCCC)=O	629-22-1	62625	HMDB0062549	HMDB0062549	C03042,C03045	4.39887e+16	439887;439885	Neg
N1-methyladenosine	X1242	155564	15650	400	Nucleotide	Purine Metabolism, Adenine containing	4153	NAMED	QQBGTSSELNKRID-IOSLPCCCBM	N=C1C2=C(N([C@@]3([H])[C@@](O)([H])[C@@](O)([H])[C@](CO)([H])O3)C=N2)N=CN1C	15763-06-1	4573813	HMDB0003331	HMDB0003331	C02494	27476	27476	Pos Early
glycerol	X1254	126021	15122	209	Lipid	Glycerolipid Metabolism	2841	NAMED	PEDCQBHIVMGVHV-UHFFFAOYAF	OC(CO)CO	56-81-5	733	HMDB0000131	HMDB0000131	C00116	753	753	Neg
choline	X1256	155556	15506	400	Lipid	Phospholipid Metabolism	2232	NAMED	CRBHXDCYXIISFC-UHFFFAOYAW	[O-]CC[N+](C)(C)C	67-48-1	149278	HMDB0000097	HMDB0000097	C00114	305	305	Pos Early
anthranilate	X1258	155491	4970	400	Amino Acid	Tryptophan Metabolism	275	NAMED	RWZYAGGXGHYGMB-UHFFFAOYAS	OC(C1=CC=CC=C1N)=O	118-92-3	222	HMDB0001123	HMDB0001123	C00108	227	227	Pos Early
gamma-glutamylleucine	X1268	155662	18369	400	Peptide	Gamma-glutamyl Amino Acid	639	NAMED	MYFMARDICOWMQP-YUMQZZPRBM	CC(C)C[C@@H](C(O)=O)NC(CC[C@@H](C(O)=O)N)=O	2566-39-4	133115	HMDB0011171	HMDB0011171		151023	151023	Pos Early
3-methoxytyrosine	X1342	155509	12017	400	Amino Acid	Tyrosine Metabolism	204	NAMED	PFDUUKDQEHURQC-ZETCQYMHBZ	COC1=C(O)C=CC(C[C@@H](C(O)=O)N)=C1	300-48-1	8948	HMDB0001434	HMDB0001434		9307	9307	Pos Early
beta-hydroxyisovalerate	X1442	126017	12129	209	Amino Acid	Leucine, Isoleucine and Valine Metabolism	363	NAMED	4000	CC(C)(O)CC(O)=O	625-08-1	62571	HMDB0000754	HMDB0000754		69362	69362	Neg
N-palmitoyl-sphingosine (d18:1/16:0)	X1518	164219	44877	402	Lipid	Ceramides	3021	NAMED	YDNKGFDKKRUKPY-TURZORIXBD	OC[C@@H]([C@H](O)/C=C/CCCCCCCCCCCCC)NC(CCCCCCCCCCCCCCC)=O	24696-26-2	4446677	HMDB0004949	HMDB0004949		5283564	5283564	Pos Late
1-palmitoyl-2-oleoyl-GPE (16:0/18:1)	X1526	164198	19263	402	Lipid	Phosphatidylethanolamine (PE)	2408	NAMED	FHQVHHIBKUMWTI-OTMQOFQLBI	CCCCCCCC\C=C/CCCCCCCC(O[C@](COC(CCCCCCCCCCCCCCC)=O)(COP([O-])(OCC[N+]([H])([H])[H])=O)[H])=O	26662-94-2	4446615	HMDB0005320	HMDB0005320		5283496	5283496	Pos Late
1-palmitoyl-2-linoleoyl-GPI (16:0/18:2)	X1528	165113	52450	305	Lipid	Phosphatidylinositol (PI)	2536	NAMED	BSNJSZUDOMPYIR-DMDPBSJXBZ	O=C(CCCCCCC/C=C\C/C=C\CCCCC)O[C@@H](COP(OC1C(O)C(O)C(O)C(O)C1O)(O)=O)COC(CCCCCCCCCCCCCCC)=O		21403024	HMDB0009784	HMDB0009784		46891795	71296233;46891796	Polar
1-palmitoyl-2-linoleoyl-GPC (16:0/18:2)	X1537	165129	42446	402	Lipid	Phosphatidylcholine (PC)	2286	NAMED	JLPULHDHAOZNQI-ZTIMHPMXBU	O=P([O-])(OC[C@@H](COC(CCCCCCCCCCCCCCC)=O)OC(CCCCCCC/C=C\C/C=C\CCCCC)=O)OCC[N+](C)(C)C	40811-94-7	4450224	HMDB0007973	HMDB0007973		5287971	5287971	Pos Late
stearoyl sphingomyelin (d18:1/18:0)	X1538	164530	19503	402	Lipid	Sphingomyelins	3105	NAMED	LKQLRGMMMAHREN-YJFXYUILBI	CCCCCCCCCCCCCCCCCC(N[C@@](COP([O-])(OCC[N+](C)(C)C)=O)([C@](O)(/C=C/CCCCCCCCCCCCC)[H])[H])=O	85187-10-6,85187-10-6	4956085	HMDB0001348	HMDB0001348	C00550	6453725	6453725	Pos Late
1-palmitoyl-2-oleoyl-GPC (16:0/18:1)	X1539	165127	52461	402	Lipid	Phosphatidylcholine (PC)	2283	NAMED	WTJKGGKOPKCXLL-MRCUWXFGBH	O=C(CCCCCCC/C=C\CCCCCCCC)O[C@@H](COC(CCCCCCCCCCCCCCC)=O)COP(OCC[N+](C)(C)C)([O-])=O	26853-31-6,26853-31-6	4940699	HMDB0007972	HMDB0007972	C13875	6436017	6436017	Pos Late
N-stearoyl-sphingosine (d18:1/18:0)*	X1547	208064	54979	402	Lipid	Ceramides	3025	NAMED	VODZWWMEJITOND-NXCSZAMKBA	OC[C@H](NC(CCCCCCCCCCCCCCCCC)=O)[C@H](O)/C=C/CCCCCCCCCCCCC	104404-17-3	4446678	HMDB0004950	HMDB0004950		5283565	5283565	Pos Late
glycochenodeoxycholate	X1628	124921	32346	209	Lipid	Primary Bile Acid Metabolism	3461	NAMED	GHCZAUBVMUEKKP-UHFFFAOYAS	O=C(NCC(O)=O)CC[C@@H](C)[C@@H]1[C@](CC[C@H]2[C@@]3([H])[C@H](O)C[C@@]4([H])C2(C)CC[C@@H](O)C4)(C)[C@]3([H])CC1	16564-43-5		HMDB0000637	HMDB0000637	C05466	12544	12544	Neg
taurochenodeoxycholate	X1629	124667	18494	209	Lipid	Primary Bile Acid Metabolism	3462	NAMED	BHTRKEVKTKCXOH-BJLOMENOBE	C[C@@]12[C@@]([H])(CC[C@@]2([C@@H](CCC(NCCS(O)(=O)=O)=O)C)[H])[C@@]([C@@H](C[C@]3([H])C[C@H](O)CC4)O)([H])[C@]([C@]34C)([H])CC1	6009-98-9	343282	HMDB0000951	HMDB0000951	C05465	387316	387316	Neg
taurocholate	X1648	125762	18497	209	Lipid	Primary Bile Acid Metabolism	3455	NAMED	WBWWGRHZICKQGZ-HZAMXZRMBW	C[C@@]12[C@@]([H])(CC[C@]2([H])[C@@H](CCC(NCCS(O)(=O)=O)=O)C)[C@@]([C@H](O)C[C@@]3([H])[C@@]4(CC[C@@H](O)C3)C)([H])[C@@]4([H])C[C@@H]1O	145-42-6		HMDB0000036	HMDB0000036	C05122	667546783527	6675	Neg
taurodeoxycholate	X1668	124839	12261	209	Lipid	Secondary Bile Acid Metabolism	3489	NAMED	AWDRATDZQPNJFN-VAYUFCLWBR	C[C@@]12[C@@]([H])(CC[C@]2([H])[C@@H](CCC(NCCS(O)(=O)=O)=O)C)[C@@](CC[C@@]3([H])[C@@]4(CC[C@@H](O)C3)C)([H])[C@@]4([H])C[C@@H]1O	207737-97-1	2015539	HMDB0000896	HMDB0000896	C05463	2733768	2733768	Neg
2-hydroxyhippurate (salicylurate)	X1869	124655	18281	209	Xenobiotics	Benzoate Metabolism	4466	NAMED	ONJSZLXSECQROL-UHFFFAOYAK	O=C(C1=CC=CC=C1O)NCC(O)=O	487-54-7	9835	HMDB0000840	HMDB0000840	C07588	10253	10253	Neg
4-acetaminophen sulfate	X2049	127693	37475	209	Xenobiotics	Drug - Analgesics, Anesthetics	5377	NAMED	IGTYILLPRJOVFY-UHFFFAOYAN	CC(NC1=CC=C(OS(=O)(O)=O)C=C1)=O	32113-41-0,10066-90-7	75741	HMDB0059911	HMDB0059911	C06804	83939	83939	Neg
eicosapentaenoate (EPA; 20:5n3)	X2050	126840	18467	209	Lipid	Long Chain Polyunsaturated Fatty Acid (n3 and n6)	1560	NAMED	JAZBEHYOTPTENJ-JLNKQSITBZ	O=C(O)CCC\C=C/C/C=C\C/C=C\C/C=C\C/C=C\CC	10-2005-9,10417-94-4	393682	HMDB0001999	HMDB0001999	C06428	446284	446284	Neg
methylsuccinate	X2051	146490	15745	305	Amino Acid	Leucine, Isoleucine and Valine Metabolism	410	NAMED	WXUAQHNMJWJLTG-UHFFFAOYAC	CC(C(O)=O)CC(O)=O	498-21-5	9922	HMDB0001844	HMDB0001844		10349	10349	Polar
ethylmalonate	X2054	147158	15765	305	Amino Acid	Leucine, Isoleucine and Valine Metabolism	407	NAMED	UKFXDFUAPNAMPJ-UHFFFAOYAZ	CCC(C(O)=O)C(O)=O	601-75-2	11263	HMDB0000622	HMDB0000622		11756	11756	Polar
carnitine	X100000007	155554	15500	400	Lipid	Carnitine Metabolism	1932	NAMED	PHIQHXFUZVPYII-ZCFIWIBFBS	[O-]C(C[C@@H](O)C[N+](C)(C)C)=O	461-05-2	10455	HMDB0000062	HMDB0000062	C00487,C00308	288	288	Pos Early
benzoate	X100000008	124867	15778	209	Xenobiotics	Benzoate Metabolism	4476	NAMED	WPYMKLBDIGXBTP-UHFFFAOYAD	OC(C1=CC=CC=C1)=O	65-85-0	238	HMDB0001870	HMDB0001870	C00180	243	243	Neg
3-phenylpropionate (hydrocinnamate)	X100000010	126035	15749	209	Xenobiotics	Benzoate Metabolism	4574	NAMED	XMIIGOLPHOKFCH-UHFFFAOYAR	OC(CCC1=CC=CC=C1)=O	501-52-0	10181339	HMDB0000764	HMDB0000764	C05629	107	107	Neg
phenylacetate	X100000011	213340	57745	209	Amino Acid	Phenylalanine Metabolism	155	NAMED	WLJVXDMOQOGPHL-UHFFFAOYAR	O=C(O)CC1=CC=CC=C1	103-82-2	10181341	HMDB0000209	HMDB0000209	C07086	999	999	Neg
hippurate	X100000014	124647	15753	209	Xenobiotics	Benzoate Metabolism	4462	NAMED	QIAFMBKCNZACKA-UHFFFAOYAD	O=C(C1=CC=CC=C1)NCC(O)=O	495-69-2	451	HMDB0000714	HMDB0000714	C01586	464	464	Neg
xanthurenate	X100000015	155571	15679	400	Amino Acid	Tryptophan Metabolism	278	NAMED	FBZONXHGGPHHIY-UHFFFAOYAE	OC1=C2C(C(O)=CC(C(O)=O)=N2)=CC=C1	59-007	5497	HMDB0000881	HMDB0000881	C02470	5699	5699	Pos Early
suberate (C8-DC)	X100000016	145770	15730	305	Lipid	Fatty Acid, Dicarboxylate	1676	NAMED	TYFQFVWCELRYAO-UHFFFAOYAN	OC(CCCCCCC(O)=O)=O	505-48-6	10025	HMDB0000893	HMDB0000893	C08278	10457	10457	Polar
3-methyl-2-oxovalerate	X100000036	123263	15676	209	Amino Acid	Leucine, Isoleucine and Valine Metabolism	394	NAMED	JVQYSWDUAOAHFM-UHFFFAOYAW	CCC(C)C(C(O)=O)=O	51829-07-3,1460-34-0	46	HMDB0000491	HMDB0000491	C03465,C06008,C00671	439286440877	4298878;47	Neg
methionine sulfoxide	X100000039	155665	18374	400	Amino Acid	Methionine, Cysteine, SAM and Taurine Metabolism	440	NAMED	QEFRNWWLZKMPFJ-YGVKFDHGBW	O=C(O)[C@@H](N)CCS(C)=O	3226-65-1	139840	HMDB0002005	HMDB0002005	C02989	158980	158980	Pos Early
3-methylhistidine	X100000042	123265	15677	209	Amino Acid	Histidine Metabolism	72	NAMED	JDHILDINMRGULE-LURJTMIEBU	N[C@H](C(O)=O)CC1=CN=CN1C	368-16-1	58494	HMDB0000479	HMDB0000479	C01152	64969	64969	Neg
5-hydroxylysine	X100000054	155573	15685	400	Amino Acid	Lysine Metabolism	119	NAMED	YSMODUONRAFBET-UHFFFAOYAX	N[C@@H](CCC(O)CN)C(O)=O	13204-98-3	1002	HMDB0000450	HMDB0000450	C16741	3032849	3032849	Pos Early
4-guanidinobutanoate	X100000096	155572	15681	400	Amino Acid	Guanidino and Acetamido Metabolism	563	NAMED	TUHVEAJXIMEOSA-UHFFFAOYAM	N=C(N)NCCCC(O)=O	463-003,463-00-3	486	HMDB0003464	HMDB0003464	C01035	500	500	Pos Early
glucuronate	X100000257	146478	15443	305	Carbohydrate	Aminosugar Metabolism	1406	NAMED	IAJILQKETJEXLJ-QTBDOELSBX	O[C@@H]1O[C@H]([C@](O)=O)[C@@H](O)[C@H](O)[C@H]1O	207300-70-7	58552	HMDB0000127	HMDB0000127	C16245	4.41e+29	444791	Polar
glycerol 3-phosphate	X100000258	157058	43847	400	Lipid	Glycerolipid Metabolism	2842	NAMED	AWUCVROLDVIAJX-UHFFFAOYAM	O=P(O)(OCC(CO)O)O	29849-82-9	734	HMDB0000126	HMDB0000126	C0093	754	754	Pos Early
imidazole lactate	X100000263	155583	15716	400	Amino Acid	Histidine Metabolism	83	NAMED	ACZFBYCNAVEFLC-YFKPBYRVBI	OC(C(O)=O)CC1=CN=CN1	14403-45-3	389128	HMDB0002320	HMDB0002320	C05568	793	793	Pos Early
kynurenine	X100000265	155539	15140	400	Amino Acid	Tryptophan Metabolism	267	NAMED	YGPSJZOEDVAXAB-QMMMGPOBBJ	N[C@H](C(O)=O)CC(C1=CC=CC=C1N)=O	2922-83-0	141580	HMDB0000684	HMDB0000684	C00328	161166	161166	Pos Early
glycerophosphorylcholine (GPC)	X100000269	155613	15990	400	Lipid	Phospholipid Metabolism	2236	NAMED	SUHOQUVVVLNYQR-MRVPVSSYBR	O=P(OCC[N+](C)(C)C)([O-])OC[C@H](O)CO	28319-77-9	571409	HMDB0000086	HMDB0000086	C00670	71920	71920	Pos Early
maltotriose	X100000276	126149	44688	209	Carbohydrate	Glycogen Metabolism	1296	NAMED	FYGDTMLNYKFZSV-DZOUCCHMBX	O[C@H]1[C@H](O)[C@@H](CO)O[C@H](O[C@@H]2[C@@H](CO)O[C@H](O[C@@H]3[C@@H](CO)OC(O)[C@H](O)[C@H]3O)[C@H](O)[C@H]2O)[C@@H]1O	1109-28-0	388669	HMDB0001262	HMDB0001262	C01835	439586	439586	Neg
N-acetylglutamate	X100000282	164302	15720	305	Amino Acid	Glutamate Metabolism	47	NAMED	RFMMMVDNIPUKGG-QUCRTXIXBK	O=C(O)CC[C@@H](C(O)=O)NC(C)=O	8/3/5817	1266066	HMDB0001138	HMDB0001138	C00624	70914	70914	Polar
N-alpha-acetylornithine	X100000285	155994	32984	400	Amino Acid	Urea cycle; Arginine and Proline Metabolism	509	NAMED	JRLGPAXAGHMNOL-LURJTMIEBY	NCCC[C@@H](C(O)=O)NC(C)=O	8/9/6205	388369	HMDB0003357	HMDB0003357	C00437	439232	439232	Pos Early
tartarate	X100000295	123251	15336	209	Xenobiotics	Food Component/Plant	5073	NAMED	FEWJPZIEWOKRBE-UHFFFAOYAZ	OC([C@H](O)[C@@H](O)C(O)=O)=O	87-69-4,6106-24-7	852	HMDB0000956,HMDB0062642	HMDB0000956,HMDB0062642	C00552,C02107,C00898	444305875	444305;875	Neg
ribitol	X100000406	146492	15772	305	Carbohydrate	Pentose Metabolism	1262	NAMED	HEBKCHPVOIAQTA-ZXFHETKHBG	OC[C@@H](O)[C@@H](O)[C@@H](O)CO	488-81-3	10254628	HMDB0002917,HMDB0001851,HMDB0000568,HMDB0000508	HMDB0000508	C00379,C01904,C00474,C00532	6912	6912	Polar
glycodeoxycholate	X100000436	123291	18477	209	Lipid	Secondary Bile Acid Metabolism	3487	NAMED	WVULKSPCQVQLCU-ZGFCPQMKBG	O=C(NCC(O)=O)CC[C@@H](C)[C@@H]1[C@@]2(C)[C@@H](O)C[C@]3([H])[C@@]4(C)CC[C@@H](O)C[C@@]4([H])CC[C@@]3([H])[C@@]2(CC1)[H]	360-65-6		HMDB00631	HMDB00631	C05464	3035026	3035026	Neg
theophylline	X100000437	155669	18394	400	Xenobiotics	Xanthine Metabolism	4593	NAMED	ZFXYFBGIUFBOJW-UHFFFAOYAT	O=C(N1C)C(N=CN2)=C2N(C)C1=O	58-55-9	2068	HMDB0001889	HMDB0001889	C07130	2153	2153	Pos Early
quinate	X100000442	146498	18335	305	Xenobiotics	Food Component/Plant	4905	NAMED	AAWZDTNXLSGCEK-WYWMIBKRBU	O[C@@]1([C@](O)(C[C@@](C(O)=O)(C[C@]1(O)[H])O)[H])[H]	77-95-2	10246715	HMDB0003072	HMDB0003072	C00296	6508	6508	Polar
theobromine	X100000445	155668	18392	400	Xenobiotics	Xanthine Metabolism	4592	NAMED	YAPQBXQYLJRXSA-UHFFFAOYAW	CN1C=NC(N(C(N2)=O)C)=C1C2=O	83-67-0	5236	HMDB0002825	HMDB0002825	C07480	5429	5429	Pos Early
gentisate	X100000447	152144	18280	305	Amino Acid	Tyrosine Metabolism	219	NAMED	WXTMDXOMEHJXQO-UHFFFAOYAO	O=C(O)C1=CC(O)=CC=C1O	490-79-9	3350	HMDB0000152	HMDB0000152	C00628	3469	3469	Polar
paraxanthine	X100000453	124653	18254	209	Xenobiotics	Xanthine Metabolism	4591	NAMED	QUNWUDVFRNGTCO-UHFFFAOYAS	O=C(N2C)NC1=C(N(C)C=N1)C2=O	611-59-6	4525	HMDB0001860	HMDB0001860	C13747	4687	4687	Neg
indolelactate	X100000463	124659	18349	209	Amino Acid	Tryptophan Metabolism	298	NAMED	XGILAAMKEQUXLS-UHFFFAOYAH	OC(C(O)=O)CC1=CNC2=C1C=CC=C2	832-97-3	83867	HMDB0000671	HMDB0000671	C02043	92904	92904	Neg
3-indoxyl sulfate	X100000467	123315	27672	209	Amino Acid	Tryptophan Metabolism	322	NAMED	BXFFHSIDQOFMLE-UHFFFAOYAB	O=S(OC2=CNC1=CC=CC=C12)(O)=O	2642-37-7	9840	HMDB0000682	HMDB0000682		10258	10258	Neg
4-methyl-2-oxopentanoate	X100000551	124905	22116	209	Amino Acid	Leucine, Isoleucine and Valine Metabolism	343	NAMED	BKAJNAXTPSGJCU-UHFFFAOYAG	CC(C)CC(C(O)=O)=O	816-66-0	69	HMDB0000695	HMDB0000695	C00233	70	70	Neg
1,5-anhydroglucitol (1,5-AG)	X100000580	123293	20675	209	Carbohydrate	Glycolysis, Gluconeogenesis, and Pyruvate Metabolism	1220	NAMED	MPCAJMNYNOGXPB-SLPGGIOYBT	O[C@@H]1[C@@H](CO)OC[C@H](O)[C@H]1O	154-58-5		HMDB0002712	HMDB0002712	C07326	64960	64960	Neg
1-stearoyl-2-arachidonoyl-GPI (18:0/20:4)	X100000616	208070	52449	402	Lipid	Phosphatidylinositol (PI)	2556	NAMED	KRTOMQDUKGRFDJ-OALUUITLBO	CCCCCCCCCCCCCCCCCC(OC[C@]([H])(COP(O)(O[C@](C(O)(C(O)(C(O)([C@](O)1[H])[H])[H])[H])([C@]1(O)[H])[H])=O)OC(CCC/C=C\C/C=C\C/C=C\C/C=C\CCCCC)=O)=O	383907-33-3	21403055	HMDB0009815	HMDB0009815			0	Pos Late
sphingosine 1-phosphate	X100000626	158668	34445	402	Lipid	Sphingosines	3161	NAMED	DUYSYHSSBDVJSM-KRWOKUGFBM	OP([O-])(OC[C@@]([H])([C@](O)(/C=C/CCCCCCCCCCCCC)[H])[NH3+])=O	26993-30-6	4446673	HMDB0000277	HMDB0000277	C06124	5283560	5283560	Pos Late
1-stearoyl-2-oleoyl-GPS (18:0/18:1)	X100000639	180966	19265	402	Lipid	Phosphatidylserine (PS)	2505	NAMED	AJFWREUFUPEYII-PAHWMLEVBX	CCCCCCCCCCCCCCCCCC(OC[C@]([H])(COP(O)(OC[C@]([NH3+])(C([O-])=O)[H])=O)OC(CCCCCCC/C=C\CCCCCCCC)=O)=O		7826037	HMDB0010163	HMDB0010163		9547087	9547087	Pos Late
1-stearoyl-GPI (18:0)	X100000656	128173	19324	209	Lipid	Lysophospholipid	2721	NAMED	LXUGKKVCSTYZFK-DYLKWFMLBW	[H]C(C(O)(C(O)([C@](O)1[H])[H])[H])([C@@](OP(O)(OC[C@@]([H])(COC(CCCCCCCCCCCCCCCCC)=O)O)=O)([C@]1(O)[H])[H])O	796963-93-4	21403067	HMDB0240261	HMDB0240261		7158113542607490	71581134;42607495	Neg
1,2-dipalmitoyl-GPC (16:0/16:0)	X100000657	164201	19130	402	Lipid	Phosphatidylcholine (PC)	2278	NAMED	KILNVBDSWZSGLL-KXQOOQHDBV	CCCCCCCCCCCCCCCC(OC[C@]([H])(COP([O-])(OCC[N+](C)(C)C)=O)OC(CCCCCCCCCCCCCCC)=O)=O	63-89-8	398235	HMDB0000564	HMDB0000564	D03585	452110	452110	Pos Late
docosahexaenoate (DHA; 22:6n3)	X100000665	126139	44675	209	Lipid	Long Chain Polyunsaturated Fatty Acid (n3 and n6)	1563	NAMED	MBMBGCFOFBJSGT-KUBAVDMBBZ	CC\C=C/C\C=C/C\C=C/C/C=C\C/C=C\C/C=C\CCC(O)=O	6217-54-5	393183	HMDB0002183	HMDB0002183	C06429	445580	445580	Neg
1-myristoyl-2-palmitoyl-GPC (14:0/16:0)	X100000672	164196	19258	402	Lipid	Phosphatidylcholine (PC)	2262	NAMED	RFVFQQWKPSOBED-PSXMRANNBM	CCCCCCCCCCCCCCCC(O[C@](COC(CCCCCCCCCCCCC)=O)(COP([O-])(OCC[N+](C)(C)C)=O)[H])=O	69525-80-0	114798	HMDB0007869	HMDB0007869		129657	129657	Pos Late
alpha-hydroxyisocaproate	X100000706	124683	22132	209	Amino Acid	Leucine, Isoleucine and Valine Metabolism	347	NAMED	LVRFTAZAXQPQHI-YFKPBYRVBW	OC(C(CC(C)C)O)=O	10303-64-7	75520	HMDB0000665,HMDB00746,HMDB0000624	HMDB0000746,HMDB0000665,HMDB0000624	C03264	8369792779439960	83697;92779;439960	Neg
maleate	X100000707	147767	20676	305	Lipid	Fatty Acid, Dicarboxylate	1671	NAMED	VZCYOOQTPOCHFL-UPHRSURJBG	O=C(C=CC(O)=O)O	110-16-7	392248	HMDB0000176	HMDB0000176	C01384	444266	444266	Polar
isovalerate (i5:0)	X100000708	126996	44656	209	Amino Acid	Leucine, Isoleucine and Valine Metabolism	351	NAMED	GWYFCOCPABKNJV-UHFFFAOYAV	CC(C)CC(O)=O	503-74-2	10001	HMDB0000718	HMDB0000718	C08262	10430	10430	Neg
4-acetylphenol sulfate	X100000711	126992	44620	209	Xenobiotics	Benzoate Metabolism	4517	NAMED	HOFGLAYWQRGTKC-UHFFFAOYAS	O=S(OC1=CC=C(C(C)=O)C=C1)(O)=O		3872009		0		4684006	4684006	Neg
2-hydroxyoctanoate	X100000743	126061	22036	209	Lipid	Fatty Acid, Monohydroxy	1960	NAMED	JKRDADVRIYVCCY-UHFFFAOYAG	O=C(C(CCCCCC)O)O	617-73-2	84994	HMDB0002264	HMDB0002264		9.41807e+18	94180;5312860	Neg
3-hydroxyoctanoate	X100000773	126860	22001	209	Lipid	Fatty Acid, Monohydroxy	1980	NAMED	NDPLAKGOSZHTPH-UHFFFAOYAI	OC(CC(O)=O)CCCCC	88930-08-9	24791	HMDB0001954	HMDB0001954	C20793	26613	26613	Neg
phenyllactate (PLA)	X100000774	124681	22130	209	Amino Acid	Phenylalanine Metabolism	151	NAMED	VOXXWSYKYCBWHO-UHFFFAOYAI	OC(C(O)=O)CC1=CC=CC=C1	828-01-3	3715	HMDB0000779,HMDB0000563	HMDB0000779,HMDB0000563	C05607	3848	3848	Neg
palmitoylcarnitine (C16)	X100000776	159624	44681	402	Lipid	Fatty Acid Metabolism (Acyl Carnitine, Long Chain Saturated)	1864	NAMED	XOMRRQXKHMYMOC-UHFFFAOYAU	[O-]C(CC(OC(CCCCCCCCCCCCCCC)=O)C[N+](C)(C)C)=O	6865-14-1	448	HMDB0000222	HMDB0000222	C02990	461	461	Pos Late
hexanoylcarnitine (C6)	X100000781	155906	32328	400	Lipid	Fatty Acid Metabolism (Acyl Carnitine, Medium Chain)	1844	NAMED	VVPRQWTYSNDTEA-UHFFFAOYAN	O=C(CCCCC)OC(CC([O-])=O)C[N+](C)(C)C	6920-35-0	4932273	HMDB0000756	HMDB0000756		6426853	6426853	Pos Early
N-acetylaspartate (NAA)	X100000787	123313	22185	209	Amino Acid	Alanine and Aspartate Metabolism	37	NAMED	OTCCIMWXFLJLIA-BYPYZUCNBM	OC([C@@H](NC(C)=O)CC(O)=O)=O	997-55-7,997-55-7	58576	HMDB0000812	HMDB0000812	C01042	65065	65065	Neg
dehydroepiandrosterone sulfate (DHEA-S)	X100000792	124935	32425	209	Lipid	Androgenic Steroids	3337	NAMED	CZWCKYRVOZZJNM-USOAJAOKBK	[H][C@@]1(CC[C@]2(C)[C@]3(CCC2=O)[H])[C@@]4(C)C(C[C@H](OS(=O)(O)=O)CC4)=CC[C@]13[H]	651-48-9	12074	HMDB0001032	HMDB0001032	C04555	12594	12594	Neg
acetylcarnitine (C2)	X100000802	155890	32198	400	Lipid	Fatty Acid Metabolism (Acyl Carnitine, Short Chain)	1840	NAMED	RDHQFKQIGNGIED-MRVPVSSYBU	C[N+](C)(C)C[C@H](OC(C)=O)CC([O-])=O	5080-50-2	5406074	HMDB0000201	HMDB0000201	C02571	7045767	7045767	Pos Early
cysteine s-sulfate	X100000808	155804	22176	400	Amino Acid	Methionine, Cysteine, SAM and Taurine Metabolism	461	NAMED	NOKPBJYHPHHWAN-REOHCLBHBK	N[C@H](C(O)=O)CSS(O)(=O)=O	1637-71-4	102939	HMDB0000731	HMDB0000731	C05824	115015	115015	Pos Early
tartronate (hydroxymalonate)	X100000840	143841	20693	209	Xenobiotics	Food Component/Plant	5206	NAMED	ROBFUDYVXSDBQM-UHFFFAOYAD	O=C(C(O)C(O)=O)O	80-69-3	44	HMDB0035227	HMDB0035227	C02287	45	45	Neg
oxalate (ethanedioate)	X100000841	143843	20694	209	Cofactors and Vitamins	Ascorbate and Aldarate Metabolism	4356	NAMED	MUBZPKHOEPUJKR-UHFFFAOYAQ	O=C(O)C(O)=O	144-62-7	946	HMDB0002329	HMDB0002329	C00209	971	971	Neg
erythritol	X100000846	146508	20699	305	Xenobiotics	Food Component/Plant	4895	NAMED	UNXHWFMMPAWVPI-UHFFFAOYAU	OCC(O)C(CO)O	149-32-6	13835932	HMDB0002994	HMDB0002994	C00503	222285	222285	Polar
2,3-dihydroxypyridine	X100000861	155745	21132	400	Xenobiotics	Food Component/Plant	4773	NAMED	GGOZGYRTNQBSSA-UHFFFAOYAS	OC1=NC=CC=C1O	16867-04-2	26153		0		28115	28115	Pos Early
3-hydroxymyristate	X100000882	152464	21158	209	Lipid	Fatty Acid, Monohydroxy	1986	NAMED	ATRNZOYKSNPPBF-UHFFFAOYAM	CCCCCCCCCCCC(O)CC(O)=O	3422-31-9	15252		HMDB0061656,HMDB0010731		16064	16064	Neg
iminodiacetate (IDA)	X100000900	155725	21025	400	Xenobiotics	Chemical	6164	NAMED	NBZBKCUXIYYUSX-UHFFFAOYAF	O=C(O)CNCC(O)=O	142-73-4	8557	HMDB0011753	HMDB0011753	C19911	8897	8897	Pos Early
1-oleoylglycerol (18:1)	X100000924	126057	21184	209	Lipid	Monoacylglycerol	2855	NAMED	RZRNAYUHWVFMIP-KTKRTIGZBM	O=C(OCC(O)CO)CCCCCCC/C=C\CCCCCCCC	111-03-5	4446588	HMDB0011567	HMDB0011567		5283468	5283468	Neg
3-methyl-2-oxobutyrate	X100000936	124713	44526	209	Amino Acid	Leucine, Isoleucine and Valine Metabolism	423	NAMED	QHKABHOOEWYVLI-UHFFFAOYAY	OC(C(C(C)C)=O)=O	3715-29-5	48	HMDB0000019	HMDB0000019	C00141	49	49	Neg
homoarginine	X100000961	155792	22137	400	Amino Acid	Urea cycle; Arginine and Proline Metabolism	493	NAMED	QUOGESRFPZDMMT-YFKPBYRVBD	N[C@H](C(O)=O)CCCCNC(N)=N	156-86-5	8732	HMDB0000670	HMDB0000670	C01924	9085	9085	Pos Early
homocitrulline	X100000963	123305	22138	209	Amino Acid	Urea cycle; Arginine and Proline Metabolism	494	NAMED	XIGSAGMEBXLVJJ-YFKPBYRVBI	N[C@H](C(O)=O)CCCCNC(N)=O	1190-49-4	58582	HMDB0000679	HMDB0000679	C02427	65072	65072	Neg
2-linoleoylglycerol (18:2)	X100000987	125864	32506	209	Lipid	Monoacylglycerol	2872	NAMED	IEPGNWMPIFDNSD-HZJYTTRNBY	O=C(OC(CO)CO)CCCCCCC/C=C\C/C=C\CCCCC	3443-82-1	4517636	HMDB0011538	HMDB0011538		5365676	5365676	Neg
3-hydroxydecanoate	X100000997	123301	22053	209	Lipid	Fatty Acid, Monohydroxy	1982	NAMED	FYSSBMZUBSBFJL-UHFFFAOYAJ	OC(CC(O)=O)CCCCCCC	5561-87-5	24790	HMDB0002203	HMDB0002203		26612	26612	Neg
citramalate	X100000998	155797	22158	400	Amino Acid	Glutamate Metabolism	63	NAMED	XFTRTWQBIOMVPK-UHFFFAOYAT	OC(CC(O)(C)C(O)=O)=O	10/8/6236	1051	HMDB0000426	HMDB0000426	C00815	1081	1081	Pos Early
EDTA	X100001002	124685	22163	209	Xenobiotics	Chemical	6155	NAMED	KCXVZYZYPLLWCC-UHFFFAOYAG	O=C(CN(CCN(CC(O)=O)CC(O)=O)CC(O)=O)O	60-00-4	5826	HMDB0015109	HMDB0015109	C00284	6049	6049	Neg
N-acetylglycine	X100001006	155837	27710	400	Amino Acid	Glycine, Serine and Threonine Metabolism	2	NAMED	OKJIRPAQVSHGFK-UHFFFAOYAB	O=C(O)C(NC(C)=O)[H]	543-24-8	10507	HMDB0000532	HMDB0000532		10972	10972	Pos Early
threonate	X100001022	146524	27738	305	Cofactors and Vitamins	Ascorbate and Aldarate Metabolism	4353	NAMED	JPIJQSOTBSSVTP-GBXIJSLDBD	O=C(O)C(O)([H])C([H])(O)CO	70753-61-6	133224	HMDB0062620,HMDB0000943	HMDB0000943	C01620	1511525460407	151152;5460407	Polar
galactonate	X100001026	152158	27719	305	Carbohydrate	Fructose, Mannose and Galactose Metabolism	1372	NAMED	RGHNJXZEOKUKBD-SQOUGZDYBY	O[C@H]([C@H]([C@H]([C@@H](CO)O)O)O)C(O)=O	299-28-5	114198	HMDB0000565	HMDB0000565	C00880,C15930	12310779128869	12310779;128869	Polar
indoleacetate	X100001034	126866	27513	209	Amino Acid	Tryptophan Metabolism	299	NAMED	SEOVTRFCIGRIMH-UHFFFAOYAT	OC(CC1=CNC2=C1C=CC=C2)=O	6505-45-9	780	HMDB0000197	HMDB0000197	C00954	802	802	Neg
1-linoleoylglycerol (18:2)	X100001040	126071	27447	209	Lipid	Monoacylglycerol	2856	NAMED	WECGLUPZRHILCT-HZJYTTRNBQ	CCCCC/C=C\C/C=C\CCCCCCCC(OCC(O)CO)=O	2277-28-3	4446589	HMDB0011568	HMDB0011568		5283469	5283469	Neg
1-methylhistidine	X100001051	124693	30460	209	Amino Acid	Histidine Metabolism	71	NAMED	BRMWTNUJHUMWMS-LURJTMIEBU	N[C@H](C(O)=O)CC1=CN(C)C=N1	332-80-9	83153	HMDB0000001	HMDB0000001	C01152	92105	92105	Neg
butyrylcarnitine (C4)	X100001054	155935	32412	400	Lipid	Fatty Acid Metabolism (also BCAA Metabolism)	1768	NAMED	QWYFHHGCZUCMBN-SECBINFHBA	CCCC(O[C@H](CC([O-])=O)C[N+](C)(C)C)=O	25576-40-3	184820	HMDB0002013	HMDB0002013	C02862	439829	439829	Pos Early
isobutyrylcarnitine (C4)	X100001055	156017	33441	400	Amino Acid	Leucine, Isoleucine and Valine Metabolism	426	NAMED		CC(C)C(O[C@@H](CC([O-])=O)C[N+](C)(C)C)=O	25518-49-4		HMDB0000736	HMDB0000736		168379	168379	Pos Early
glycolithocholate	X100001064	151471	31912	209	Lipid	Secondary Bile Acid Metabolism	3499	NAMED	XBSQTYHEGZTYJE-OETIFKLTBJ	O[C@@H](C[C@]1(CC[C@]([C@@]([H])2CC3)([H])[C@](CC[C@@]2(C)[C@]3([H])[C@@H](CCC(NCC(O)=O)=O)C)4[H])[H])CC[C@@]14C	474-74-8	103116	HMDB00698	HMDB00698	C15557	115245	115245	Neg
androsterone sulfate	X100001073	126075	31591	209	Lipid	Androgenic Steroids	3350	NAMED	ZMITXKRGXGRMKS-CZTOYULQBN	C[C@]1([C@](CC2)([H])[C@]3([H])CC[C@@]4([H])C[C@H](OS(=O)(O)=O)CC[C@]4(C)[C@@]3([H])CC1)C2=O	2479-86-9	19988780	HMDB0002759	HMDB0002759		159663	159663	Neg
indolepropionate	X100001083	125818	32405	209	Amino Acid	Tryptophan Metabolism	305	NAMED	GOLXRNDWAUTYKT-UHFFFAOYAW	OC(CCC1=CNC2=C1C=CC=C2)=O	830-96-6	3613	HMDB0002302	HMDB0002302		3744	3744	Neg
trigonelline (N'-methylnicotinate)	X100001092	155930	32401	400	Cofactors and Vitamins	Nicotinate and Nicotinamide Metabolism	4322	NAMED	WWNNZCOKKKDOPX-UHFFFAOYAV	C[N+]1=CC(C([O-])=O)=CC=C1	535-83-1	5369	HMDB0000875	HMDB0000875	C01004	5570	5570	Pos Early
dodecanedioate (C12-DC)	X100001102	125800	32388	209	Lipid	Fatty Acid, Dicarboxylate	1686	NAMED	TVIDDXQYHWJXFK-UHFFFAOYAC	OC(CCCCCCCCCCC(O)=O)=O	693-23-2	12213	HMDB0000623	HMDB0000623	C02678	12736	12736	Neg
N-acetyltyrosine	X100001104	125802	32390	209	Amino Acid	Tyrosine Metabolism	163	NAMED	CAHKINHBCWCHCF-JTQLQIEIBT	OC1=CC=C(C[C@@H](C(O)=O)NC(C)=O)C=C1	537-55-3	61606	HMDB0000866	HMDB0000866		68310	68310	Neg
1,3-dimethylurate	X100001106	125804	32391	209	Xenobiotics	Xanthine Metabolism	4596	NAMED	OTSBKHHWSQYEHK-UHFFFAOYAM	CN1C(N(C(N2)=C(C1=O)NC2=O)C)=O	944-73-0	63527	HMDB0001857	HMDB0001857		70346	70346	Neg
3-methylxanthine	X100001108	125834	32445	209	Xenobiotics	Xanthine Metabolism	4601	NAMED	GMSNIKWWOQHZGF-UHFFFAOYAL	O=C1N(C)C2=C(N=CN2)C(N1)=O	1076-22-8	63805	HMDB0001886	HMDB0001886	C16357	70639	70639	Neg
3-hydroxylaurate	X100001112	151499	32457	209	Lipid	Fatty Acid, Monohydroxy	1985	NAMED	MUCMKTPAZLSKTL-UHFFFAOYAV	OC(CC(CCCCCCCCC)O)=O	53941-38-1	85026	HMDB0000387	HMDB0000387		94216	94216	Neg
pyridoxate	X100001121	124697	31555	209	Cofactors and Vitamins	Vitamin B6 Metabolism	4451	NAMED	HXACOUQIXZGNBF-UHFFFAOYAG	OC1=C(C(O)=O)C(CO)=CN=C1C	82-82-6	6467	HMDB0000017	HMDB0000017	C00847	6723	6723	Neg
gamma-glutamylvaline	X100001126	157051	43829	400	Peptide	Gamma-glutamyl Amino Acid	647	NAMED	SITLTJHOQZFJGG-UUEFVBAFBQ	O=C(N[C@H]([C@@](O)=O)C(C)C)CC[C@@H]([C@](O)=O)N	2746-34-1		HMDB0011172	HMDB0011172		7015683	7015683	Pos Early
3-hydroxysebacate	X100001145	125798	31943	209	Lipid	Fatty Acid, Monohydroxy	1984	NAMED	OQYZCCKCJQWHIE-UHFFFAOYAK	OC(CC(O)CCCCCCC(O)=O)=O	73141-46-5	2285525	HMDB0000350	HMDB0000350		3017884	3017884	Neg
5-hydroxyhexanoate	X100001148	125792	31938	209	Lipid	Fatty Acid, Monohydroxy	1995	NAMED	YDCRNMJQROAWFT-UHFFFAOYAI	CC(O)CCCC(O)=O	44843-89-2	149280	HMDB0000409,HMDB0000525	HMDB0000409,HMDB0000525		170748	170748	Neg
propionylglycine	X100001150	143851	31932	209	Lipid	Fatty Acid Metabolism (also BCAA Metabolism)	1772	NAMED	WOMAZEJKVZLLFE-UHFFFAOYAY	O=C(CC)NCC(O)=O	21709-90-0	89122	HMDB0000783	HMDB0000783		98681	98681	Neg
butyrylglycine	X100001151	125782	31850	209	Lipid	Fatty Acid Metabolism (also BCAA Metabolism)	1769	NAMED	WPSSBBPLVMTKRN-UHFFFAOYAS	O=C(CNC(CCC)=O)O	20208-73-5	79766	HMDB0000808	HMDB0000808		88412	88412	Neg
propionylcarnitine (C3)	X100001162	155955	32452	400	Lipid	Fatty Acid Metabolism (also BCAA Metabolism)	1771	NAMED	UFAHZIUFPNSHSL-UHFFFAOYAT	[O-]C(CC(OC(CC)=O)C[N+](C)(C)C)=O	17298-37-2	96904	HMDB0000824	HMDB0000824	C03017	107738	107738	Pos Early
pro-hydroxy-pro	X100001167	156146	35127	400	Amino Acid	Urea cycle; Arginine and Proline Metabolism	515	NAMED	ONPXCLZMBSJLSP-ALKRTJFJBT	OC([C@H]1N(C([C@H]2NCCC2)=O)CC(O)C1)=O	18684-24-7	9847785	HMDB0006695	HMDB0006695		11902893	11902893	Pos Early
3-hydroxy-2-ethylpropionate	X100001170	125810	32397	209	Amino Acid	Leucine, Isoleucine and Valine Metabolism	405	NAMED	ZMZQVAUJTDKQGE-UHFFFAOYAZ	O=C(O)C(CC)CO	4374-62-3	164207	HMDB0000396	HMDB0000396		188979	188979	Neg
3-carboxy-4-methyl-5-propyl-2-furanpropanoate (CMPF)	X100001178	142911	31787	209	Lipid	Fatty Acid, Dicarboxylate	1705	NAMED	WMCQWXZMVIETAO-UHFFFAOYAJ	CCCC1=C(C)C(C(O)=O)=C(CCC(O)=O)O1	86879-39-2	110498	HMDB0061112	HMDB0061112		123979	123979	Neg
docosapentaenoate (n3 DPA; 22:5n3)	X100001181	125862	32504	209	Lipid	Long Chain Polyunsaturated Fatty Acid (n3 and n6)	1562	NAMED	YUFFSWGQGVEMMI-RCHUDCCIBW	O=C(O)CCCCC/C=C\C/C=C\C/C=C\C/C=C\C/C=C\CC	2234-74-4		HMDB0006528,HMDB0001976	HMDB0006528	C16513	6441454	6441454	Neg
docosadienoate (22:2n6)	X100001182	125824	32415	209	Lipid	Long Chain Polyunsaturated Fatty Acid (n3 and n6)	1577	NAMED	HVGRZDASOHMCSK-AVQMFFATBO	CCCCC/C=C/C/C=C/CCCCCCCCCCCC(O)=O	7370-49-2	4445934	HMDB0061714	HMDB0061714	C16533	5282807	5282807	Neg
adrenate (22:4n6)	X100001193	125866	32980	209	Lipid	Long Chain Polyunsaturated Fatty Acid (n3 and n6)	1575	NAMED	TWSWSIQAPQLDBP-CGRWFSSPBH	O=C(CCCCC/C=C/C/C=C/C/C=C/C/C=C/CCCCC)O	2091-25-0	4445971	HMDB0002226	HMDB0002226	C16527	52828445497181	5282844;5497181	Neg
docosatrienoate (22:3n3)	X100001195	125826	32417	209	Lipid	Long Chain Polyunsaturated Fatty Acid (n3 and n6)	1564	NAMED	WBBQTNCISCKUMU-IUQGRGSQBT	CC/C=C/C/C=C/C/C=C/CCCCCCCCCCCC(O)=O	59708-86-0	4471981	HMDB0002823	HMDB0002823	C16534	5312556	5312556	Neg
10-undecenoate (11:1n1)	X100001197	125854	32497	209	Lipid	Medium Chain Fatty Acid	1500	NAMED	FRPZMMHWLSIFAZ-UHFFFAOYAJ	O=C(CCCCCCCCC=C)O[H]	1333-28-4	10771160	HMDB0033724	HMDB0033724	C13910	14891	14891	Neg
myristoleate (14:1n5)	X100001198	125828	32418	209	Lipid	Long Chain Monounsaturated Fatty Acid	1526	NAMED	YWWVWXASSLXJHU-WAYWQWQTBZ	O=C(CCCCCCC/C=C\CCCC)O	544-64-9	4444564	HMDB0002000	HMDB0002000	C08322	5281119	5281119	Neg
1-methyl-4-imidazoleacetate	X100001208	155911	32350	400	Amino Acid	Histidine Metabolism	91	NAMED	ZHCKPJGJQOPTLB-UHFFFAOYAW	O=C(O)CC1=CN(C)C=N1	2625-49-2	68319	HMDB0002820	HMDB0002820	C05828	75810	75810	Pos Early
sebacate (C10-DC)	X100001211	165423	32398	305	Lipid	Fatty Acid, Dicarboxylate	1681	NAMED	CXMXRPHRNRROMY-UHFFFAOYAE	OC(CCCCCCCCC(O)=O)=O	111-20-6	5004	HMDB0000792	HMDB0000792	C08277	5192	5192	Polar
stearidonate (18:4n3)	X100001229	126890	33969	209	Lipid	Long Chain Polyunsaturated Fatty Acid (n3 and n6)	1557	NAMED	JIWBIWFOSCKQMA-LTKCOYKYBT	CC\C=C/C\C=C/C\C=C/C\C=C/CCCCC(O)=O	111174-40-4	4471933	HMDB0006547	HMDB0006547	C16300	5312508	5312508	Neg
5-dodecenoate (12:1n7)	X100001232	126127	33968	209	Lipid	Medium Chain Fatty Acid	1504	NAMED	IJBFSOLHRKELLR-FPLPWBNLBG	CCCCCC\C=C/CCCC(O)=O	2430-94-6	4471803	HMDB0000529	HMDB0000529		5312378	5312378	Neg
octanoylcarnitine (C8)	X100001247	158581	33936	402	Lipid	Fatty Acid Metabolism (Acyl Carnitine, Medium Chain)	1852	NAMED	CXTATJFJDMJMIY-UHFFFAOYAP	[O-]C(CC(C[N+](C)(C)C)OC(CCCCCCC)=O)=O	3671-77-0	110274	HMDB0000791	HMDB0000791	C02838	12370111953814	123701;11953814	Pos Late
tauro-beta-muricholate	X100001250	126892	33983	209	Lipid	Primary Bile Acid Metabolism	3466	NAMED	XSOLDPYUICCHJX-OEYGYFRSBZ	O=S(CCNC(CC[C@@H](C)[C@@]1([H])CCC2C3[C@@H](O)[C@@H](O)[C@]4([H])C[C@H](O)CC[C@]4(C)C3CC[C@]12C)=O)(O)=O	25696-60-0	147312	HMDB0000932	HMDB0000932		1.21596e+22	168408;121596216	Neg
decanoylcarnitine (C10)	X100001251	158585	33941	402	Lipid	Fatty Acid Metabolism (Acyl Carnitine, Medium Chain)	1860	NAMED	LZOSYCMHQXPBFU-UHFFFAOYAC	[O-]C(CC(C[N+](C)(C)C)OC(CCCCCCCCC)=O)=O	1492-27-9	8420677	HMDB0000651	HMDB0000651		10245190	10245190	Pos Late
N-acetylglutamine	X100001253	146952	33943	305	Amino Acid	Glutamate Metabolism	48	NAMED	KSMRODHGGIIXDV-YFKPBYRVBV	OC([C@H](CCC(N)=O)NC(C)=O)=O	2490-97-3	158492	HMDB0006029	HMDB0006029	C02716	182230	182230	Polar
N-acetylphenylalanine	X100001256	126109	33950	209	Amino Acid	Phenylalanine Metabolism	141	NAMED	CBQJSKKFNMDLON-JTQLQIEIBY	O=C(O)[C@@H](NC(C)=O)CC1=CC=CC=C1	2018-61-3	67404	HMDB0000512	HMDB0000512	C03519	74839	74839	Neg
N-acetylasparagine	X100001257	147568	33942	305	Amino Acid	Alanine and Aspartate Metabolism	42	NAMED	HXFOXFJUNFFYMO-BYPYZUCNBZ	OC([C@@H](NC(C)=O)CC(N)=O)=O	4033-40-3	90090	HMDB0006028	HMDB0006028		99715	99715	Polar
1-palmitoyl-GPC (16:0)	X100001263	158599	33955	402	Lipid	Lysophospholipid	2600	NAMED	ASWBNKHCZGQVJV-UHFFFAOYAM	O=P(OCC[N+](C)(C)C)([O-])OCC(O)COC(CCCCCCCCCCCCCCC)=O	17364-16-8	78064	HMDB0010382	HMDB0010382	C04102	86554	86554	Pos Late
N-acetylarginine	X100001266	156051	33953	400	Amino Acid	Urea cycle; Arginine and Proline Metabolism	499	NAMED	SNEIUMQYRCDYCH-LURJTMIEBE	O=C(O)[C@@H](NC(C)=O)CCCNC(N)=N	155-84-0	60752	HMDB0004620	HMDB0004620	C02562	67427	67427	Pos Early
piperine	X100001267	158580	33935	402	Xenobiotics	Food Component/Plant	5005	NAMED	MXXWOMGUGJBKIW-YPCIICBEBY	O=C(N1CCCCC1)/C=C/C=C/C2=CC(OCO3)=C3C=C2	94-62-2	553590	HMDB0029377	HMDB0029377	C03882	638024	638024	Pos Late
campesterol	X100001269	164179	33997	402	Lipid	Sterol	3224	NAMED	SGNBVLSWZMBQTH-PODYLUTMBW	C[C@H](CC[C@@H](C)C(C)C)[C@@]1([H])CC[C@@]2([H])[C@]3([H])CC=C4C[C@@H](O)CC[C@]4(C)[C@@]3([H])CC[C@@]21C	474-62-4	151215	HMDB0002869	HMDB0002869	C01789	173183	173183	Pos Late
myristoylcarnitine (C14)	X100001270	158596	33952	402	Lipid	Fatty Acid Metabolism (Acyl Carnitine, Long Chain Saturated)	1862	NAMED	PSHXNVGSVNEJBD-UHFFFAOYAV	O=C(CCCCCCCCCCCCC)OC(CC([O-])=O)C[N+](C)(C)C	18822-89-4	4932274	HMDB000506	HMDB000506		6426854	6426854	Pos Late
1-stearoyl-GPC (18:0)	X100001271	158603	33961	402	Lipid	Lysophospholipid	2611	NAMED	IHNKQIMGVNPMTC-RUZDIDTEBJ	O[C@H](COC(CCCCCCCCCCCCCCCCC)=O)COP(OCC[N+](C)(C)C)([O-])=O	19420-57-6	435389	HMDB0010384	HMDB0010384		497300	497300	Pos Late
1-oleoyl-GPC (18:1)	X100001272	160285	48258	402	Lipid	Lysophospholipid	2613	NAMED	YAMUFBLWGFFICM-PTGWMXDIBX	O[C@H](COC(CCCCCCC/C=C\CCCCCCCC)=O)COP(OCC[N+](C)(C)C)([O-])=O	19420-56-5	17240641	HMDB0002815	HMDB0002815	C03916	16081932	16081932	Pos Late
N-acetylthreonine	X100001274	126095	33939	209	Amino Acid	Glycine, Serine and Threonine Metabolism	18	NAMED	PEDXUVCGOLSNLQ-UHFFFAOYAC	CC(O)C(C(O)=O)NC(C)=O	17093-74-2	3841173	HMDB0062557	HMDB0062557		152204	152204	Neg
N-acetylisoleucine	X100001276	156061	33967	400	Amino Acid	Leucine, Isoleucine and Valine Metabolism	387	NAMED	JDTWZSUNGHMMJM-MSZQBOFLBT	CC(N[C@H](C(O)=O)C(C)CC)=O	3077-46-1	2081100	HMDB0061684	HMDB0061684		306109	306109	Pos Early
10-nonadecenoate (19:1n9)	X100001277	126131	33972	209	Lipid	Long Chain Monounsaturated Fatty Acid	1540	NAMED	BBOWBNGUEWHNQZ-KTKRTIGZBX	O=C(O)CCCCCCCC/C=C\CCCCCCCC	73033-09-7	4471938	HMDB0013622	HMDB0013622		5312513	5312513	Neg
10-heptadecenoate (17:1n7)	X100001278	126129	33971	209	Lipid	Long Chain Monounsaturated Fatty Acid	1531	NAMED	GDTXICBNEOEPAZ-FPLPWBNLBM	O=C(O)CCCCCCCC/C=C\CCCCCC	29743-97-3	4471860	HMDB0060038	HMDB0060038		5312435	5312435	Neg
hyocholate	X100001279	126896	34093	209	Lipid	Secondary Bile Acid Metabolism	3525	NAMED	DKPMWHFRUGMUKF-OAEKOJLIBK	C[C@]12CC[C@@H](O)C[C@@]1([H])[C@@H](O)[C@@H](O)C3C2CC[C@@]4(C)C3CCC4C(CCC(O)=O)C	547-75-1	21403098	HMDB0000760	HMDB0000760	C17649	92805	92805	Neg
epiandrosterone sulfate	X100001287	126133	33973	209	Lipid	Androgenic Steroids	3342	NAMED	ZMITXKRGXGRMKS-KZBQTZLVBC	O=C1CCC2C3CC[C@@]4([H])C[C@@H](OS(=O)(O)=O)CC[C@]4(C)C3CC[C@@]21C	22229-22-7	21403101	HMDB0062657	HMDB0062657	C04555	9929317	9929317	Neg
N-acetylhistidine	X100001293	126105	33946	209	Amino Acid	Histidine Metabolism	73	NAMED	KBOJOGQFRVVWBH-ZETCQYMHBN	OC([C@@H](NC(C)=O)CC1=CNC=N1)=O	39145-52-3	68142	HMDB0032055	HMDB0032055	C02997	75619	75619	Neg
gamma-glutamylglycine	X100001294	156047	33949	400	Peptide	Gamma-glutamyl Amino Acid	636	NAMED	ACIJGUBIMXQCMF-BYPYZUCNBW	O=C(O)[C@@H](N)CCC(NCC(O)=O)=O	1948-29-4	145071	HMDB0011667	HMDB0011667		100099	100099	Pos Early
gamma-glutamyltryptophan	X100001295	126107	33947	209	Peptide	Gamma-glutamyl Amino Acid	645	NAMED	CATMPQFFVNKDEY-AAEUAGOBBU	O=C(O)[C@@H](N)CCC(N[C@@H](CC1=CNC2=C1C=CC=C2)C(O)=O)=O	66471-20-3	2302065	HMDB0029160	HMDB0029160		3989307	3989307	Neg
stachydrine	X100001296	156088	34384	400	Xenobiotics	Food Component/Plant	5063	NAMED	CMUNUTVVOOHQPW-LURJTMIEBI	C[N+]1(C)[C@H]([C@@]([O-])=O)CCC1	4136-37-2	103115	HMDB0004827	HMDB0004827	C10172	115244	115244	Pos Early
alpha-hydroxyisovalerate	X100001300	126093	33937	209	Amino Acid	Leucine, Isoleucine and Valine Metabolism	424	NAMED	NGEWQZIDQIYUNV-UHFFFAOYAS	OC(C(O)=O)C(C)C	600-37-3	90190	HMDB0000407	HMDB0000407		99823	99823	Neg
gamma-glutamylmethionine	X100001313	157084	44872	400	Peptide	Gamma-glutamyl Amino Acid	642	NAMED	RQNSKRXMANOPQY-BQBZGAKWBR	O=C(O)[C@H](CCSC)NC(CC[C@@H](C(O)=O)N)=O	17663-87-5	5373147	HMDB0029155	HMDB0029155		7009567	7009567	Pos Early
gamma-glutamylthreonine	X100001314	156009	33364	400	Peptide	Gamma-glutamyl Amino Acid	644	NAMED	GWNXFCYUJXASDX-JUZNGCLZBW	CC(O)[C@@H](C(O)=O)NC(CC[C@@H](C(O)=O)N)=O	5652-48-2	21403107	HMDB0029159	HMDB0029159		76078708	76078708	Pos Early
p-cresol sulfate	X100001315	143727	36103	209	Xenobiotics	Benzoate Metabolism	4552	NAMED	WGNAKZGUSRVWRH-REWHXWOFAB	O=S(OC1=CC=C(C)C=C1)(O)=O	3233-57-7	3806480	HMDB0011635	HMDB0011635		4615423	4615423	Neg
erythronate*	X100001320	148204	42420	305	Carbohydrate	Aminosugar Metabolism	1431	NAMED	JPIJQSOTBSSVTP-PWNYCUMCBA	OC[C@@H](O)[C@@H](O)C(O)=O	88759-55-1	2061231	HMDB0000613	HMDB0000613		2781043	2781043	Polar
salicyluric glucuronide*	X100001332	144296	33384	209	Xenobiotics	Drug - Analgesics, Anesthetics	5404	NAMED	OEPADIDIUZTYOX-UHFFFAOYAT	OC1=CC=CC=C1C(NCC(OC2C(O)C(O)C(O)C(C(O)=O)O2)=O)=O		21403117	HMDB0240252	HMDB0240252		121596205	121596205	Neg
N-acetylproline	X100001334	156090	34387	400	Amino Acid	Urea cycle; Arginine and Proline Metabolism	505	NAMED	GNMSLDIYJOSUSW-UHFFFAOYAD	O=C(O)C(CCC1)N1C(C)=O	1074-79-9	285677	HMDB0094701	HMDB0094701		322640	322640	Pos Early
eicosenoate (20:1)	X100001335	143715	33587	209	Lipid	Long Chain Monounsaturated Fatty Acid	1543	NAMED	BITHHVVYSMSWAG-KTKRTIGZBC	O=C(O)CCCCCCCCC/C=C\CCCCCCCC		4445895	HMDB0002231,HMDB0062436	HMDB0002231,HMDB0062436	C16526	5.28277e+18	5282768;5282769	Neg
linolenate [alpha or gamma; (18:3n3 or 6)]	X100001337	143703	34035	209	Lipid	Long Chain Polyunsaturated Fatty Acid (n3 and n6)	1569	NAMED	DTOSIQBPPRVQHS-PDBXOOCHBH	O=C(O)CCCCCCC/C=C\C/C=C\C/C=C\CC		4444437	HMDB0003073,HMDB0001388	HMDB0003073,HMDB0001388	C06426,C06427	52809335280934	5280933;5280934	Neg
aconitate [cis or trans]	X100001359	144239	46173	209	Energy	TCA Cycle	1441	NAMED					HMDB0000958,HMDB000072	HMDB0000958,HMDB000072	C004174,C02341	444212643757	444212;643757	Neg
stearoylcarnitine (C18)	X100001391	158657	34409	402	Lipid	Fatty Acid Metabolism (Acyl Carnitine, Long Chain Saturated)	1866	NAMED	FNPHNLNTJNMAEE-HSZRJFAPBW	[O-]C(C[C@@H](OC(CCCCCCCCCCCCCCCCC)=O)C[N+](C)(C)C)=O	18822-91-8	21233653	HMDB0000848	HMDB0000848		3006797	3006797	Pos Late
laurylcarnitine (C12)	X100001392	158670	34534	402	Lipid	Fatty Acid Metabolism (Acyl Carnitine, Medium Chain)	1861	NAMED	FUJLYHJROOYKRA-UHFFFAOYAK	[O-]C(CC(C[N+](C)(C)C)OC(CCCCCCCCCCC)=O)=O	25518-54-1	8602997	HMDB000225	HMDB000225		168381	168381	Pos Late
isovalerylcarnitine (C5)	X100001393	156109	34407	400	Amino Acid	Leucine, Isoleucine and Valine Metabolism	354	NAMED	IGQBPDJNUXPEMT-UHFFFAOYAB	[O-]C(CC(C[N+](C)(C)C)OC(CC(C)C)=O)=O	31023-24-2	4932271	HMDB0000688	HMDB0000688	C20826	169235	169235	Pos Early
1-linoleoyl-GPC (18:2)	X100001395	158662	34419	402	Lipid	Lysophospholipid	2616	NAMED	SPJFYYJXNPEZDW-UTJQPWESBU	O=P(OCC(O)COC(CCCCCCC/C=C\C/C=C\CCCCC)=O)([O-])OCC[N+](C)(C)C		10160888	HMDB0010386	HMDB0010386	C04100	11988421	11988421	Pos Late
7-methylxanthine	X100001396	156093	34390	400	Xenobiotics	Xanthine Metabolism	4602	NAMED	PFWLFWPASULGAN-UHFFFAOYAY	OC1=C(N2C)C(N=C2)=NC(O)=N1	552-62-5	61660	HMDB0001991	HMDB0001991	C16353	68374	68374	Pos Early
1,3,7-trimethylurate	X100001397	126930	34404	209	Xenobiotics	Xanthine Metabolism	4599	NAMED	BYXCFUMGEBZDDI-UHFFFAOYAE	CN(C(N1C)=O)C(NC2=O)=C(N2C)C1=O	5415-44-1	71754	HMDB0002123	HMDB0002123	C16361	79437	79437	Neg
3,7-dimethylurate	X100001398	126922	34399	209	Xenobiotics	Xanthine Metabolism	4598	NAMED	HMLZLHKHNBLLJD-UHFFFAOYAN	CN1C(NC(C(N2C)=C1NC2=O)=O)=O	13087-49-5	74994	HMDB0001982	HMDB0001982	C16360	83126	83126	Neg
1,7-dimethylurate	X100001399	126924	34400	209	Xenobiotics	Xanthine Metabolism	4597	NAMED	NOFNCLGCUJJPKU-UHFFFAOYAG	CN1C(NC(N2)=C(C1=O)N(C)C2=O)=O	33868-03-0	82720	HMDB0011103	HMDB0011103	C16356	91611	91611	Neg
5-acetylamino-6-formylamino-3-methyluracil	X100001402	165248	34401	305	Xenobiotics	Xanthine Metabolism	4604	NAMED	RDZNZFGKEVDNPK-UHFFFAOYAL	O=C(NC(NC=O)=C1NC(C)=O)N(C)C1=O	85438-96-6	97287	HMDB0011105	HMDB0011105	C16365	108214	108214	Polar
5-acetylamino-6-amino-3-methyluracil	X100001403	165245	34424	305	Xenobiotics	Xanthine Metabolism	4603	NAMED	POQOTWQIYYNXAT-UHFFFAOYAS	O=C(NC(N)=C1NC(C)=O)N(C)C1=O	1196153-01-1	79659	HMDB0004400	HMDB0004400	C16366	88299	88299	Polar
indolebutyrate	X100001404	150358	34402	209	Amino Acid	Tryptophan Metabolism	317	NAMED	JTEDVYBZBROSJT-UHFFFAOYAT	OC(CCCC1=CNC2=C1C=CC=C2)=O	133-32-4	8298	HMDB0002096	HMDB0002096	C11284	8617	8617	Neg
1-methylxanthine	X100001405	126906	34389	209	Xenobiotics	Xanthine Metabolism	4600	NAMED	MVOYJPOZRLFTCP-UHFFFAOYAI	O=C(N1C)NC2=C(NC=N2)C1=O	6136-37-4	72464	HMDB0010738	HMDB0010738	C16358	80220	80220	Neg
N1-methylinosine	X100001409	179271	48351	400	Nucleotide	Purine Metabolism, (Hypo)Xanthine/Inosine containing	4126	NAMED	WJNGQIYEQLPJMN-UHFFFAOYAL	OC(C1O)C(OC1CO)N(C=N2)C(N=CN3C)=C2C3=O	20245-33-4	513976	HMDB0002721	HMDB0002721		650095	650095	Pos Early
N2,N2-dimethylguanosine	X100001412	156155	35137	400	Nucleotide	Purine Metabolism, Guanine containing	4192	NAMED	RSPURTUNRHNVGF-IOSLPCCCBE	O=C1C(N=CN2[C@@]3([H])[C@@](O)([H])[C@@](O)([H])[C@](CO)([H])O3)=C2N=C(N(C)C)N1	2140-67-2	83878	HMDB0004824	HMDB0004824		135501639	135501639	Pos Early
N4-acetylcytidine	X100001413	126964	35130	209	Nucleotide	Pyrimidine Metabolism, Cytidine containing	4256	NAMED	NIDVTARKFBZMOT-PEBGCTIMBU	O[C@]1([H])[C@@](O)([H])[C@](CO)([H])O[C@]1(N2C(N=C(NC(C)=O)C=C2)=O)[H]	3768-18-1	96702	HMDB0005923	HMDB0005923		107461	107461	Neg
N6-carbamoylthreonyladenosine	X100001415	126974	35157	209	Nucleotide	Purine Metabolism, Adenine containing	4164	NAMED	GYCVHQYQICRFAX-GQFURFNTBM	OC(C)C(C(O)=O)NC(NC1=NC=NC2=C1N=CN2[C@@H]3O[C@H](CO)[C@@H](O)[C@H]3O)=O	24719-82-2	141829	HMDB0041623	HMDB0041623		161466	161466	Neg
orotidine	X100001416	147813	35172	305	Nucleotide	Pyrimidine Metabolism, Orotate containing	4209	NAMED	FKCRAVPPBFWEJD-XVFCMESIBQ	O=C(C=C(C(O)=O)N1[C@H]2[C@H](O)[C@H](O)[C@@H](CO)O2)NC1=O	314-50-1	83729	HMDB0000788	HMDB0000788		92751	92751	Polar
phenylacetylglutamine	X100001417	126960	35126	209	Peptide	Acetylated Peptides	1187	NAMED	JFLIEFSWGNOPJJ-UHFFFAOYAD	O=C(CC1=CC=CC=C1)N[C@@H](CCC(N)=O)C(O)=O	28047-15-6	270643	HMDB0006344	HMDB0006344	C04148	92258	92258	Neg
4-hydroxyhippurate	X100001423	127577	35527	209	Xenobiotics	Benzoate Metabolism	4470	NAMED	ZMHLUFWWWPBTIU-UHFFFAOYAI	O=C(NCC(O)=O)C1=CC=C(O)C=C1	2482-25-9	133104	HMDB0013678	HMDB0013678		151012	151012	Neg
5,6-dihydrouridine	X100001425	218435	61833	209	Nucleotide	Pyrimidine Metabolism, Uracil containing	4222	NAMED	ZPTBLXKRQACLCR-XVFCMESIBI	OC[C@H]1O[C@@H](N2CCC(NC2=O)=O)[C@@H]([C@@H]1O)O	5/4/5627	85115	HMDB0000497	HMDB0000497		94312	94312	Neg
3-(3-amino-3-carboxypropyl)uridine*	X100001426	220780	62924	209	Nucleotide	Pyrimidine Metabolism, Uracil containing	4244	NAMED	YXNIEZJFCGTDKV-JANFQQFMBG	OCC1C(O)C(O)C(N2C=CC(N(CCC(C(O)=O)N)C2=O)=O)O1	52745-94-5	149669		0		171198	171198	Neg
1-arachidonylglycerol (20:4)	X100001433	126918	34397	209	Lipid	Monoacylglycerol	2862	NAMED	DCPCOKIYJYGMDN-DOFZRALJBT	O=C(CCC/C=C\C/C=C\C/C=C\C/C=C\CCCCC)OCC(O)CO	35474-99-8	4445452	HMDB11578	HMDB0011578	C13857	160199805282281	16019980;5282281	Neg
cysteine-glutathione disulfide	X100001437	161190	35159	400	Amino Acid	Glutathione Metabolism	573	NAMED	BNRXZEPOHPEEAS-UHFFFAOYAL	NC(C(O)=O)CCC(NC(CSSCC(N)C(O)=O)C(NCC(O)=O)=O)=O	13081-14-6	3455404	HMDB0000656	HMDB0000656	R00900	3080690	3080690	Pos Early
5-methyluridine (ribothymidine)	X100001446	128207	35136	209	Nucleotide	Pyrimidine Metabolism, Uracil containing	4224	NAMED	DWRXFEITVBNRMK-JXOAFFINBW	O[C@@H]1[C@H](O)[C@@H](CO)O[C@H]1N(C=C2C)C(NC2=O)=O	1463-10-1	393058	HMDB0000884	HMDB0000884		445408	445408	Neg
isovalerylglycine	X100001452	126956	35107	209	Amino Acid	Leucine, Isoleucine and Valine Metabolism	353	NAMED	ZRQXMKMBBMNNQC-UHFFFAOYAA	O=C(O)CNC(CC(C)C)=O	16284-60-9	475516	HMDB00678	HMDB00678		546304	546304	Neg
3-hydroxydodecanedioate*	X100001454	220767	62915	209	Lipid	Fatty Acid, Dicarboxylate	1687	NAMED	FYVQCLGZFXHEGL-UHFFFAOYAV	O=C(O)CC(O)CCCCCCCCC(O)=O	34574-69-1	13628081	HMDB0000413	HMDB0000413		16663321	16663321	Neg
7-methylguanine	X100001456	156140	35114	400	Nucleotide	Purine Metabolism, Guanine containing	4186	NAMED	FZWGECJQACGGTI-UHFFFAOYAT	O=C1C(N2C)=C(N=C2)N=C(N)N1	578-76-7	10883	HMDB0000897	HMDB0000897	C02242	135398679	135398679	Pos Early
1-stearoyl-GPE (18:0)	X100001461	159466	42398	402	Lipid	Lysophospholipid	2669	NAMED	BBYWOYAFBUOUFP-JOCHJYFZBR	O=P(OCC[NH3+])([O-])OC[C@H](O)COC(CCCCCCCCCCCCCCCCC)=O	69747-55-3	7826018	HMDB0011130	HMDB0011130		9547068	9547068	Pos Late
1-stearoyl-GPG (18:0)	X100001462	126952	34437	209	Lipid	Lysophospholipid	2711	NAMED	HFJVKBVEKQHVTO-OZAIVSQSBD	O=P(OCC(O)CO)(O)OC[C@H](O)COC(CCCCCCCCCCCCCCCCC)=O		21403138		0			0	Neg
3-methylcytidine	X100001466	156151	35132	400	Nucleotide	Pyrimidine Metabolism, Cytidine containing	4254	NAMED	BWXZYULEOLQCKN-NNRPTJCQBK	O[C@]([C@@]1(O)[H])([C@](O[C@](CO)1[H])([H])N2C=CC(N(C)C2=O)=N)[H]	21028-20-6	9164190	HMDB0240577	HMDB0240577		14237477	14237477	Pos Early
N1-Methyl-2-pyridone-5-carboxamide	X100001468	143005	40469	209	Cofactors and Vitamins	Nicotinate and Nicotinamide Metabolism	4324	NAMED	JLQSXXWTCJPCBC-UHFFFAOYAD	O=C(C1=C([H])N(C(C([H])=C1[H])=O)C([H])([H])[H])N([H])[H]	701-44-0	62899	HMDB0004193	HMDB0004193	C05842	69698	69698	Neg
gamma-glutamylisoleucine*	X100001485	156123	34456	400	Peptide	Gamma-glutamyl Amino Acid	638	NAMED	SNCKGJWJABDZHI-SIPWABPFBP	CCC(C)[C@@H](C(O)=O)NC(CC[C@@H](C(O)=O)N)=O		21403145	HMDB0011170	HMDB0011170		22885096	22885096	Pos Early
oleoylcarnitine (C18:1)	X100001501	158710	35160	402	Lipid	Fatty Acid Metabolism (Acyl Carnitine, Monounsaturated)	1886	NAMED	IPOLTUVFXFHAHI-WHIOSMTNBE	[O-]C(C[C@@H](OC(CCCCCCC/C=C\CCCCCCCC)=O)C[N+](C)(C)C)=O	38677-66-6	21403150	HMDB0005065	HMDB0005065		6441392	6441392	Pos Late
gamma-glutamyl-2-aminobutyrate	X100001502	156314	37092	400	Peptide	Gamma-glutamyl Amino Acid	650	NAMED	FUZOZPRKGAXGOB-UHFFFAOYAE	O=C(O)C(CCC(NC(CC)C(O)=O)=O)N	16869-42-4	21403151		HMDB0240645			0	Pos Early
phenol sulfate	X100001510	143728	32553	209	Amino Acid	Tyrosine Metabolism	190	NAMED	CTYRPMDGLDAWRQ-UHFFFAOYAC	OS(OC1=CC=CC=C1)(=O)=O	937-34-8	67018	HMDB0060015	HMDB0060015	C02180	74426	74426	Neg
1-palmitoleoyl-GPC (16:1)*	X100001511	158553	33230	402	Lipid	Lysophospholipid	2602	NAMED	LFUDDCMNKWEORN-KHPPLWFEBO	O=P(OCC[N+](C)(C)C)([O-])OCC(O)COC(CCCCCCC/C=C\CCCCCC)=O		21403152	HMDB0010383	HMDB0010383		24779461	24779461	Pos Late
malonylcarnitine	X100001526	156288	37059	400	Lipid	Fatty Acid Synthesis	1471	NAMED	ZGNBLKBZJBJFDG-UHFFFAOYAY	O=C(CC(O)=O)OC(CC([O-])=O)C[N+](C)(C)C	853728-01-5	21403153	HMDB0002095	HMDB0002095		22833583	22833583	Pos Early
hexanoylglycine	X100001527	128227	35436	209	Lipid	Fatty Acid Metabolism (Acyl Glycine)	1805	NAMED	UPCKIPHSXMXJOX-UHFFFAOYAU	O=C(O)CNC(CCCCC)=O	24003-67-6	89859	HMDB0000701	HMDB0000701		99463	99463	Neg
glutamine_degradant*	X100001540	157124	46225	400	Partially Characterized Molecules	Partially Characterized Molecules	6452	NAMED	NPWMTBZSRRLQNJ-UHFFFAOYAH	O=C(CCC1N)NC1=O	2353-44-8			0			0	Pos Early
2-hydroxy-3-methylvalerate	X100001541	128281	36746	209	Amino Acid	Leucine, Isoleucine and Valine Metabolism	395	NAMED	RILPIWOPNGRASR-UHFFFAOYAI	O=C(C(C(CC)C)O)O	488-15-3	144317	HMDB0000317	HMDB0000317		164623	164623	Neg
homostachydrine*	X100001550	155996	33009	400	Xenobiotics	Food Component/Plant	4933	NAMED	XULZWQRXYTVUTE-ZETCQYMHBF	C[N+]1(C)[C@@H](CCCC1)[C@]([O-])=O	1195-94-4	390180	HMDB0033433	HMDB0033433	C08283	441447	441447	Pos Early
1-arachidonoyl-GPC (20:4n6)*	X100001551	158552	33228	402	Lipid	Lysophospholipid	2635	NAMED	LAXQYRRMGGEGOH-JXRLJXCWBN	C[N+](C)(C)CCOP(OC[C@@](O)([H])COC(CCC\C=C/C\C=C/C/C=C\C/C=C\CCCCC)=O)([O-])=O		21403155	HMDB0010395	HMDB0010395	C05208	24779476	24779476	Pos Late
2-palmitoleoyl-GPC (16:1)*	X100001561	148450	47118	209	Lipid	Lysophospholipid	2603	NAMED	GKXPPJQBVCKAGD-DJYGDJEFBY	OC[C@](OC(CCCCCCCC/C=C\CCCCC)=O)([H])COP(OCC[N+](C)(C)C)([O-])=O		21403164	HMDB10383	HMDB10383		122164832	122164832	Neg
2-palmitoyl-GPC (16:0)*	X100001562	126137	35253	209	Lipid	Lysophospholipid	2601	NAMED	NEGQHKSYEYVFTD-HSZRJFAPBY	OC[C@](OC(CCCCCCCCCCCCCCC)=O)([H])COP(OCC[N+](C)(C)C)([O-])=O		21403165	HMDB0061702	HMDB0061702		15061532	15061532	Neg
1-palmitoyl-GPE (16:0)	X100001567	158748	35631	402	Lipid	Lysophospholipid	2662	NAMED	YVYMBNSKXOXSKW-HXUWFJFHBX	O=P(OCC[NH3+])([O-])OC[C@H](O)COC(CCCCCCCCCCCCCCC)=O	53862-35-4	7826019	HMDB0011503	HMDB0011503		9547069	9547069	Pos Late
1-oleoyl-GPE (18:1)	X100001569	158745	35628	402	Lipid	Lysophospholipid	2671	NAMED	PYVRVRFVLRNJLY-MZMPXXGTBD	O=P(OCC[NH3+])([O-])OC[C@H](O)COC(CCCCCCC\C=C/CCCCCCCC)=O	89576-29-4	7826021	HMDB0011506	HMDB0011506		9547071	9547071	Pos Late
1-linoleoyl-GPE (18:2)*	X100001570	158788	36600	402	Lipid	Lysophospholipid	2673	NAMED	DBHKHNGBVGWQJE-HZJYTTRNBF	O=P(OCC(O)COC(CCCCCCC/C=C\C/C=C\CCCCC)=O)(O)OCCN		21403170	HMDB0011507	HMDB0011507		52925130	52925130	Pos Late
1-arachidonoyl-GPE (20:4n6)*	X100001571	158719	35186	402	Lipid	Lysophospholipid	2686	NAMED	ROPRRXYVXLDXQO-XSQXPFHXBE	NCCOP(OC[C@@](O)([H])COC(CCC\C=C/C\C=C/C/C=C\C/C=C\CCCCC)=O)(O)=O		21403171	HMDB0011517	HMDB0011517		42607465	42607465	Pos Late
N-acetylcitrulline	X100001577	155079	48434	209	Amino Acid	Urea cycle; Arginine and Proline Metabolism	504	NAMED	WMQMIOYQXNRROC-LURJTMIEBM	OC([C@@H](NC(C)=O)CCCNC(N)=O)=O	33965-42-3	571213	HMDB0000856	HMDB0000856	C15532,C02851	656979	656979	Neg
2-hydroxypalmitate	X100001579	128275	35675	209	Lipid	Fatty Acid, Monohydroxy	1968	NAMED	JGHSBPIZNUXPLA-UHFFFAOYAI	O=C(O)C(O)CCCCCCCCCCCCCC	764-67-0	83805	HMDB0031057	HMDB0031057		1.2576e+20	11065598;22485761	Neg
docosapentaenoate (n6 DPA; 22:5n6)	X100001580	127695	37478	209	Lipid	Long Chain Polyunsaturated Fatty Acid (n3 and n6)	1576	NAMED	AVKOENOBFIYBSA-WMPRHZDHBF	OC(CC/C=C\C/C=C\C/C=C\C/C=C\C/C=C\CCCCC)=O	25182-74-5	4945614	HMDB0001976	HMDB0001976	C16513	6441454	6441454	Neg
gulonate*	X100001586	148205	46957	305	Cofactors and Vitamins	Ascorbate and Aldarate Metabolism	4357	NAMED	RGHNJXZEOKUKBD-NRXMZTRTBF	OC([C@H](O)[C@H](O)[C@H](O)[C@@H](O)CO)=O	20246-53-1	7969943	HMDB0003290	HMDB0003290	C00800	152304	152304	Polar
isobutyrylglycine	X100001590	128229	35437	209	Amino Acid	Leucine, Isoleucine and Valine Metabolism	427	NAMED	DCICDMMXFIELDF-UHFFFAOYAA	O=C(O)CNC(C(C)C)=O	15926-18-8	9030891	HMDB0000730	HMDB0000730		10855600	10855600	Neg
glutarylcarnitine (C5-DC)	X100001593	157075	44664	400	Amino Acid	Lysine Metabolism	127	NAMED	NXJAXUYOQLTISD-UHFFFAOYAA	[O-]C(CC(C[N+](C)(C)C)OC(CCCC(O)=O)=O)=O	102636-82-8	21403175	HMDB0013130	HMDB0013130		71317118	71317118	Pos Early
beta-hydroxyisovaleroylcarnitine	X100001594	156184	35433	400	Amino Acid	Leucine, Isoleucine and Valine Metabolism	364	NAMED	IGLHHSKNBDXCEY-UHFFFAOYAG	[O-]C(CC(C[N+](C)(C)C)OC(CC(O)(C)C)=O)=O	99159-87-2	21403176		0			0	Pos Early
tiglylcarnitine (C5:1-DC)	X100001597	156182	35428	400	Amino Acid	Leucine, Isoleucine and Valine Metabolism	400	NAMED	WURBQCVBQNMUQT-RMKNXTFCBN	[O-]C(CC(C[N+](C)(C)C)OC(/C(C)=C/C)=O)=O	64191-86-2	17216200	HMDB0002366	HMDB0002366		22833596	22833596	Pos Early
hydroquinone sulfate	X100001604	144222	35322	209	Xenobiotics	Drug - Topical Agents	5965	NAMED	FPXPQMOQWJZYBL-UHFFFAOYAZ	OC1=CC=C(C=C1)OS(=O)(O)=O	123-31-9	141624	HMDB0240263	HMDB0240263	C00530	161220	161220	Neg
catechol sulfate	X100001605	143730	35320	209	Xenobiotics	Benzoate Metabolism	4498	NAMED	MZPWKJZDOCIALD-UHFFFAOYAC	O=S(OC1=C(O)C=CC=C1)(O)=O	4918-96-1	2341024	HMDB0059724	HMDB0059724		3083879	3083879	Neg
7-alpha-hydroxy-3-oxo-4-cholestenoate (7-Hoca)	X100001609	128301	36776	209	Lipid	Sterol	3206	NAMED	SATGKQGFUDXGAX-MYWFJNCABU	O=C(C(CCC[C@H]([C@H]1CC[C@H]2[C@H]3[C@@H]([C@]4(C)C(C[C@H]3O)=CC(CC4)=O)CC[C@@]21C)C)C)O	115538-85-7	2338765	HMDB0012458	HMDB0012458	C17337	3081085	3081085	Neg
N-acetyl-aspartyl-glutamate (NAAG)	X100001612	156223	35665	400	Amino Acid	Glutamate Metabolism	55	NAMED	OPVPGKGADVGKTG-UHFFFAOYAF	CC(NC(C(NC(CCC(O)=O)C(O)=O)=O)CC(O)=O)=O	3106-85-2	5065	HMDB0001067	HMDB0001067	C12270	188803	188803	Pos Early
tetradecanedioate (C14-DC)	X100001613	128271	35669	209	Lipid	Fatty Acid, Dicarboxylate	1691	NAMED	HQHCYKULIHKCEB-UHFFFAOYAK	O=C(O)CCCCCCCCCCCCC(O)=O	821-38-5	12630	HMDB0000872	HMDB0000872		13185	13185	Neg
hexadecanedioate (C16-DC)	X100001614	128277	35678	209	Lipid	Fatty Acid, Dicarboxylate	1695	NAMED	QQHJDPROMQRDLA-UHFFFAOYAF	O=C(O)CCCCCCCCCCCCCCC(O)=O	505-54-4	10027	HMDB0000672	HMDB0000672	C19615	10459	10459	Neg
octadecanedioate (C18-DC)	X100001615	128289	36754	209	Lipid	Fatty Acid, Dicarboxylate	1698	NAMED	BNJOQKFENDDGSC-UHFFFAOYAE	O=C(O)CCCCCCCCCCCCCCCCC(O)=O	871-70-5	63283	HMDB0000782	HMDB0000782		70095	70095	Neg
glycerophosphoethanolamine	X100001620	156380	37455	400	Lipid	Phospholipid Metabolism	2240	NAMED	JZNWSCPGTDBMEW-UHFFFAOYAI	O=P(OCCN)(O)OCC(CO)O	33049-08-0	110410	HMDB0000114	HMDB0000114	C01233	123874	123874	Pos Early
3-(3-hydroxyphenyl)propionate	X100001624	128251	35635	209	Xenobiotics	Benzoate Metabolism	4571	NAMED	QVWAEZJXDYOKEH-UHFFFAOYAP	O=C(CCC1=CC(O)=CC=C1)O	621-54-5	89	HMDB0000375	HMDB0000375	C11457	91	91	Neg
1-palmitoyl-GPI (16:0)	X100001655	146820	35305	209	Lipid	Lysophospholipid	2717	NAMED		[H]C(C(O)(C(O)([C@](O)1[H])[H])[H])([C@@](OP(O)(OC[C@@]([H])(COC(CCCCCCCCCCCCCCC)=O)O)=O)([C@]1(O)[H])[H])O			HMDB0061695	HMDB0061695		71296207	71296207	Neg
glycolithocholate sulfate*	X100001657	142564	32620	209	Lipid	Secondary Bile Acid Metabolism	3500	NAMED	FHXBAFXQVZOILS-OETIFKLTBP	C[C@]12[C@@]([C@@]([C@@](CC2)([H])[C@](CC3)(C)[C@@]4([H])C[C@@H]3OS(=O)(O)=O)(CC4)[H])([H])CC[C@]1([H])[C@H](C)CCC(NCC(O)=O)=O	15324-64-8	65188	HMDB0002639	HMDB0002639	C11301	72222	72222	Neg
taurolithocholate 3-sulfate	X100001658	128309	36850	209	Lipid	Secondary Bile Acid Metabolism	3502	NAMED	HSNPMXROZIQAQD-GBURMNQMBI	C[C@@]([C@]([C@@](CC1)([H])[C@@]2([H])[C@](CC3)(C)[C@]1([H])C[C@@H]3OS(=O)(O)=O)(CC4)[H])(CC2)[C@]4([H])[C@H](C)CCC(NCCS(O)(=O)=O)=O	64936-83-0	389078	HMDB0002580	HMDB0002580	C03642	440071	440071	Neg
deoxycarnitine	X100001662	156251	36747	400	Lipid	Carnitine Metabolism	1931	NAMED	JHPNVNIEXXLNTR-UHFFFAOYAL	C[N+](C)(C)CCCC([O-])=O	6249-56-5	705	HMDB0001161	HMDB0001161	C01181	22620	22620	Pos Early
1-ribosyl-imidazoleacetate*	X100001668	218616	61868	400	Amino Acid	Histidine Metabolism	96	NAMED	AHPWEWASPTZMEK-UHFFFAOYAY	OCC(O1)C(O)C(O)C1N2C=NC(CC(O)=O)=C2	29605-99-0	4292299	HMDB0002331	HMDB0002331	C05131	440569	440569	Pos Early
alpha-hydroxycaproate	X100001723	127601	37073	209	Lipid	Fatty Acid, Monohydroxy	1958	NAMED	NYHNVHGFPZAZGA-UHFFFAOYAC	O=C(C(CCCC)O)O	6064-63-7	90191	HMDB0001624	HMDB0001624		99824	99824	Neg
3,4-dihydroxybutyrate	X100001730	220827	62952	305	Lipid	Fatty Acid, Dihydroxy	2037	NAMED		O=C(CC(CO)O)O	51267-44-8		HMDB0000337	HMDB0000337		150929	150929	Polar
indoleacetylglutamine	X100001731	143935	42087	209	Amino Acid	Tryptophan Metabolism	307	NAMED		O=C(NC(CCC(N)=O)C(O)=O)CC1=CNC2=C1C=CC=C2			HMDB0013240	HMDB0013240		25200879	25200879	Neg
hexanoylglutamine	X100001733	208284	54907	209	Lipid	Fatty Acid Metabolism (Acyl Glutamine)	1781	NAMED		O=C(CCCCC)NC(CCC(N)=O)C(O)=O				0			0	Neg
N6-acetyllysine	X100001734	128287	36752	209	Amino Acid	Lysine Metabolism	107	NAMED	DTERQYGMUDWYAZ-ZETCQYMHBE	N[C@@H](CCCCNC(C)=O)C(O)=O	692-04-6	83801	HMDB0000206	HMDB0000206	C02727	92832	92832	Neg
dihomo-linolenate (20:3n3 or n6)	X100001739	143707	35718	209	Lipid	Long Chain Polyunsaturated Fatty Acid (n3 and n6)	1572	NAMED	AHANXAKGNAKFSK-PDBXOOCHBM	CC\C=C/C\C=C/C\C=C/CCCCCCCCCC(O)=O	17046-59-2	4471954	HMDB0002925	HMDB0002925	C03242	5280581	5280581	Neg
mannitol/sorbitol	X100001740	146560	46142	305	Carbohydrate	Fructose, Mannose and Galactose Metabolism	1351	NAMED	FBPFZTCFMRRESA-UHFFFAOYAI	OCC(O)C(O)C(O)C(O)CO		440	HMDB0000247,HMDB0000765	HMDB0000247,HMDB0000765	C00392,C00794	57806251	57806251	Polar
tryptophan betaine	X100001743	156317	37097	400	Amino Acid	Tryptophan Metabolism	264	NAMED	AOHCBEAZXHZMOR-ZDUSSCGKBF	O=C([O-])[C@@H]([N@+](C)(C)C)CC1=CNC2=C1C=CC=C2	20671-76-5	390633	HMDB0061115	HMDB0061115	C09213	442106	442106	Pos Early
4-vinylphenol sulfate	X100001755	144223	36098	209	Xenobiotics	Benzoate Metabolism	4525	NAMED	IETVQHUKTKKBFF-UHFFFAOYAU	O=S(OC1=CC=C(C=C)C=C1)(O)=O	2628-17-3	4932200	HMDB0062775	HMDB0062775	C05627	6426766	6426766	Neg
4-ethylphenylsulfate	X100001756	144224	36099	209	Xenobiotics	Benzoate Metabolism	4523	NAMED		O=S(OC1=CC=C(CC)C=C1)(O)=O	123-07-9		HMDB0062551	HMDB0062551	C13637	20822574	20822574	Neg
thymol sulfate	X100001757	144225	36095	209	Xenobiotics	Food Component/Plant	5077	NAMED	NODSEPOUFZPJEQ-UHFFFAOYAU	CC(C)C1=CC=C(C)C=C1OS(=O)(O)=O	89-83-8	10709958	HMDB0062720	HMDB0062720	C09908	12456386	12456386	Neg
3-methyladipate	X100001765	146966	36749	305	Lipid	Fatty Acid, Dicarboxylate	1669	NAMED	SYEOWUNSTUDKGM-UHFFFAOYAW	O=C(O)CC(C)CCC(O)=O	1/3/3058	11789	HMDB0000555	HMDB0000555		12292	12292	Polar
pyrraline	X100001767	155071	48428	209	Xenobiotics	Food Component/Plant	5117	NAMED	VTYFITADLSVOAS-UHFFFAOYAA	NC(C(O)=O)CCCCN1C(C=O)=CC=C1CO	74509-14-1	19980286	HMDB0033143	HMDB0033143	C21013	14274616	14274616	Neg
1-oleoyl-GPI (18:1)	X100001777	146821	36602	209	Lipid	Lysophospholipid	2723	NAMED		[H]C(C(O)(C(O)([C@](O)1[H])[H])[H])([C@@](OP(O)(OC[C@@]([H])(COC(CCCCCCC/C=C\CCCCCCCC)=O)O)=O)([C@]1(O)[H])[H])O			HMDB0061693	HMDB0061693		86289645	86289645	Neg
1-linoleoyl-GPI (18:2)*	X100001778	146822	36594	209	Lipid	Lysophospholipid	2725	NAMED		[H]C(C(O)(C(O)([C@](O)1[H])[H])[H])([C@@](OP(O)(OC[C@@]([H])(COC(CCCCCCC/C=C\C/C=C\CCCCC)=O)O)=O)([C@]1(O)[H])[H])O				0		11124828	11124828	Neg
o-cresol sulfate	X100001806	143732	36845	209	Xenobiotics	Benzoate Metabolism	4559	NAMED	CYGSXDXRHXMAOV-UHFFFAOYAI	O=S(OC1=CC=CC=C1C)(O)=O		9790277	HMDB0011635	HMDB0011635		11615528	11615528	Neg
dimethylarginine (SDMA + ADMA)	X100001810	156271	36808	400	Amino Acid	Urea cycle; Arginine and Proline Metabolism	498	NAMED	YDGMGEXADBMOMJ-LURJTMIEBT	N[C@@H](CCCNC(N(C)C)=N)C(O)=O	102783-24-4	110375	HMDB0003334,HMDB0001539	HMDB0003334,HMDB0001539	C21189,C03626	123831169148	123831;169148	Pos Early
gamma-glutamylalanine	X100001843	156289	37063	400	Peptide	Gamma-glutamyl Amino Acid	632	NAMED	WQXXXVRAFAKQJM-WHFBIAKZBJ	C[C@H](NC(CC[C@H](N)C(O)=O)=O)C(O)=O	5875-41-2	389104	HMDB0029142	HMDB0029142	C03738	440103	440103	Pos Early
N-acetylserine	X100001851	147598	37076	305	Amino Acid	Glycine, Serine and Threonine Metabolism	11	NAMED	JJIHLJJYMXLCOY-BYPYZUCNBM	OC[C@@H](C(O)=O)NC(C)=O	97-14-3	58744	HMDB0002931	HMDB0002931		65249	65249	Polar
1-stearoyl-2-oleoyl-GPE (18:0/18:1)	X100001856	164202	42448	402	Lipid	Phosphatidylethanolamine (PE)	2425	NAMED		O=C(CCCCCCC/C=C/CCCCCCCC)O[C@@H](COP(OCCN)(O)=O)COC(CCCCCCCCCCCCCCCCC)=O			HMDB0008993	HMDB0008993		9546742	9546742	Pos Late
chiro-inositol	X100001859	145854	37112	305	Lipid	Inositol Metabolism	2202	NAMED	CDAISMWEOUEBRE-LKPKBOIGBG	O[C@@H]1[C@@H](O)[C@H](O)[C@@H](O)[C@@H](O)[C@@H]1O	643-12-9	10254647	HMDB0240209	HMDB0240209	C19891		0	Polar
4-allylphenol sulfate	X100001868	144354	37181	209	Xenobiotics	Food Component/Plant	5088	NAMED		C=CCC1=CC=C(OS(=O)(O)=O)C=C1				HMDB0170765		66633409	66633409	Neg
1-stearoyl-2-arachidonoyl-GPC (18:0/20:4)	X100001869	164205	42450	402	Lipid	Phosphatidylcholine (PC)	2333	NAMED	PSVRFUPOQYJOOZ-QNPWAGBNBV	C[N+](C)(CCOP([O-])(OC[C@@]([H])(COC(CCCCCCCCCCCCCCCCC)=O)OC(CCC/C=C\C/C=C\C/C=C\C/C=C\CCCCC)=O)=O)C	35418-59-8	17347139	HMDB0008048	HMDB0008048		16219824	16219824	Pos Late
1-palmitoyl-2-linoleoyl-GPE (16:0/18:2)	X100001870	164197	42449	402	Lipid	Phosphatidylethanolamine (PE)	2410	NAMED	HBZNVZIRJWODIB-NHCUFCNUBC	O=C(CCCCCCC/C=C\C/C=C\CCCCC)O[C@@H](COP(OCCN)(O)=O)COC(CCCCCCCCCCCCCCC)=O		7825697	HMDB0005322	HMDB0005322		9546747	9546747	Pos Late
sphinganine-1-phosphate	X100001876	165336	52605	402	Lipid	Sphingolipid Synthesis	3001	NAMED	YHEDRJPUIRMZMP-UHFFFAOYAT	OP(O)(OCC(C(CCCCCCCCCCCCCCC)O)N)=O	19794-97-9	505	HMDB0001383	HMDB0001383		520	520	Pos Late
glycosyl-N-stearoyl-sphingosine (d18:1/18:0)	X100001882	164199	52234	402	Lipid	Hexosylceramides (HCER)	3058	NAMED		OC1C(CO)OC(OC[C@H](NC(CCCCCCCCCCCCCCCCC)=O)[C@H](O)/C=C/CCCCCCCCCCCCC)C(O)C1O				0			0	Pos Late
succinylcarnitine (C4-DC)	X100001948	156287	37058	400	Energy	TCA Cycle	1447	NAMED		[O-]C(CC(C[N+](C)(C)C)OC(CCC(O)=O)=O)=O	256928-74-2	28639166	HMDB0061717	HMDB0061717		71464481	71464481	Pos Early
bilirubin (E,E)*	X100001950	158528	32586	402	Cofactors and Vitamins	Hemoglobin and Porphyrin Metabolism	4409	NAMED	BPYKTIZUTYGOLE-BMNRKXREBL	CC(C(N/1)=O)=C(C=C)C1=C/C2=C(C)C(CCC(O)=O)=C(CC3=C(CCC(O)=O)C(C)=C(/C=C4NC(C(C=C)=C\4C)=O)N3)N2		4474753		HMDB0240584		129320511	5315454	Pos Late
bilirubin (E,Z or Z,E)*	X100001951	160233	47886	402	Cofactors and Vitamins	Hemoglobin and Porphyrin Metabolism	4410	NAMED	BPYKTIZUTYGOLE-VVCLLGATBN	CC(C(N/1)=O)=C(C=C)C1=C/C2=C(C)C(CCC(O)=O)=C(CC3=C(CCC(O)=O)C(C)=C(/C=C4NC(C(C=C)=C/4C)=O)N3)N2		4705847	HMDB0000488	HMDB0000488	C00486	5799469	5799469	Pos Late
N-methylproline	X100001956	156358	37431	400	Amino Acid	Urea cycle; Arginine and Proline Metabolism	518	NAMED	CWLQUGTUXBXTLF-UHFFFAOYAJ	O=C(O)C1N(C)CCC1	475-11-6	541	HMDB0094696	HMDB0094696		643474	643474	Pos Early
beta-cryptoxanthin	X100001977	211608	57591	402	Cofactors and Vitamins	Vitamin A Metabolism	4435	NAMED	DMASLKHVQRHNES-QQGJMDNJBV	CC1=C(/C=C/C(C)=C/C=C/C(C)=C/C=C/C=C(C)/C=C/C=C(C)/C=C/C2=C(C)CCCC2(C)C)C(C)(C)CC(O)C1	472-70-8	4904571	HMDB0033844	HMDB0033844	C08591	5281235	5281235	Pos Late
5alpha-androstan-3beta,17beta-diol disulfate	X100001987	144226	37190	209	Lipid	Androgenic Steroids	3386	NAMED		C[C@@]12[C@](CCC3C2CC[C@@]4(C)C3CC[C@@H]4OS(=O)(O)=O)([H])C[C@@H](OS(=O)(O)=O)CC1	571-20-0		HMDB00493	HMDB00493	C12525	90186325	90186325	Neg
5alpha-pregnan-3beta,20alpha-diol disulfate	X100001988	144254	37198	209	Lipid	Progestin Steroids	3280	NAMED		C[C@@]12[C@](CCC3C2CC[C@@]4(C)C3CCC4C(OS(=O)(O)=O)C)([H])C[C@@H](OS(=O)(O)=O)CC1			HMDB0094650	HMDB0094650		118703093	118703093	Neg
glycocholenate sulfate*	X100001989	142563	32599	209	Lipid	Secondary Bile Acid Metabolism	3535	NAMED		O=S(OC1CCC2(C)C(CCC3C2CCC4(C)C3CCC4C(CCC(NCC(O)=O)=O)C)=C1)(O)=O				0			145453482	Neg
taurocholenate sulfate*	X100001990	142566	32807	209	Lipid	Secondary Bile Acid Metabolism	3536	NAMED		O=S(OC1CCC2(C)C(CCC3C2CCC4(C)C3CCC4C(CCC(NCCS(=O)(O)=O)=O)C)=C1)(O)=O				0			145453483	Neg
androstenediol (3beta,17beta) disulfate (1)	X100001992	144229	37202	209	Lipid	Androgenic Steroids	3363	NAMED		C[C@@]12C(CCC3C2CC[C@@]4(C)C3CC[C@@H]4OS(=O)(O)=O)=C[C@@H](OS(=O)(O)=O)CC1			HMDB0240313	HMDB0240313	C04295	87120982	87120982	Neg
pregnenediol disulfate (C21H34O8S2)*	X100001993	149820	32562	209	Lipid	Pregnenolone Steroids	3260	NAMED		C[C@@]12C(CCC3C2CC[C@@]4(C)C3CCC4C(OS(=O)(O)=O)C)=CC(OS(=O)(O)=O)CC1				0			0	Neg
androstenediol (3beta,17beta) disulfate (2)	X100001994	144269	37203	209	Lipid	Androgenic Steroids	3364	NAMED		C[C@]12C(CCC3C1CC[C@]4(C3CC[C@@H]4OS(=O)(O)=O)C)=C[C@H](CC2)OS(=O)(O)=O			HMDB0240313	HMDB0240313		87120982	87120982	Neg
21-hydroxypregnenolone disulfate	X100001999	143743	46115	209	Lipid	Pregnenolone Steroids	3253	NAMED	CBOVWLYQUCVTFA-WPWXJNKXBZ	C[C@@]1([C@H]2[C@@](COS(=O)(O)=O)=O)[C@](CC2)([H])[C@@](CC=C3[C@@]4(CC[C@H](OS(=O)(O)=O)C3)C)([H])[C@@]4([H])CC1	1164-98-3	118625		0		134595	134595	Neg
5alpha-androstan-3alpha,17alpha-diol monosulfate	X100002008	144260	37183	209	Lipid	Androgenic Steroids	3358	NAMED		O[C@H]1C2(C)C(CC1)C(CCC3C4(C)CC[C@@H](OS(=O)(O)=O)C3)C4CC2			HMDB0000412	HMDB0000412			0	Neg
5alpha-pregnan-3beta,20beta-diol monosulfate (1)	X100002009	144279	37196	209	Lipid	Progestin Steroids	3271	NAMED		O[C@H]1CC[C@@]2(C)[C@](CCC3C2CC[C@@]4(C)C3CCC4C(C)OS(=O)(O)=O)([H])C1			HMDB0240580	HMDB0240580			0	Neg
5alpha-pregnan-3beta,20alpha-diol monosulfate (2)	X100002014	144283	37200	209	Lipid	Progestin Steroids	3274	NAMED		C[C@@]12[C@](CCC3C2CC[C@@]4(C)C3CCC4[C@](C)([H])O)([H])C[C@@H](OS(=O)(O)=O)CC1				0			0	Neg
5alpha-pregnan-diol disulfate	X100002015	144285	46172	209	Lipid	Progestin Steroids	3281	NAMED	LSQGWMYMIHQKSA-UHFFFAOYAD	CC(OS(=O)(O)=O)C1CCC2C3CCC4CC(OS(=O)(O)=O)CCC4(C)C3CCC21C		4302261	HMDB0240581,HMDB0240582	HMDB0240581,HMDB0240582		30822775127902	3082277;5127902	Neg
5alpha-androstan-3alpha,17beta-diol disulfate	X100002017	144264	37184	209	Lipid	Androgenic Steroids	3380	NAMED		C[C@@]12[C@](CCC3C2CC[C@@]4(C)C3CC[C@@H]4OS(=O)(O)=O)([H])C[C@H](OS(=O)(O)=O)CC1			HMDB0094682	HMDB0094682		56639109	56639109	Neg
5alpha-androstan-3alpha,17beta-diol monosulfate (1)	X100002018	144270	37186	209	Lipid	Androgenic Steroids	3378	NAMED		C[C@@]12[C@](CCC3C2CC[C@@]4(C)C3CC[C@@H]4O)([H])C[C@H](OS(=O)(O)=O)CC1				0		1.21596e+17	121596226	Neg
5alpha-androstan-3beta,17alpha-diol disulfate	X100002021	144291	37187	209	Lipid	Androgenic Steroids	3389	NAMED		O=S(O[C@@H]1CCC2C3CC[C@@]4([H])C[C@@H](OS(=O)(O)=O)CC[C@]4(C)C3CC[C@@]21C)(O)=O			HMDB0094682	HMDB0094682		56639109	56639109	Neg
5alpha-androstan-3beta,17beta-diol monosulfate (2)	X100002024	144276	37192	209	Lipid	Androgenic Steroids	3385	NAMED		O[C@H]1CC[C@@]2(C)[C@](CCC3C2CC[C@@]4(C)C3CC[C@@H]4OS(=O)(O)=O)([H])C1				0			0	Neg
androstenediol (3alpha, 17alpha) monosulfate (3)	X100002027	144214	37209	209	Lipid	Androgenic Steroids	3368	NAMED		O[C@@H]1CCC2C3CCC4=CC(OS(=O)(O)=O)CC[C@]4(C)C3CC[C@@]21C				0			0	Neg
androstenediol (3beta,17beta) monosulfate (1)	X100002028	144263	37211	209	Lipid	Androgenic Steroids	3360	NAMED		O[C@H]1CCC2C3CCC4=C[C@@H](OS(=O)(O)=O)CC[C@]4(C)C3CC[C@@]21C	521-17-5		HMDB0240429	HMDB0240429		1.29671e+16	129670631	Neg
androstenediol (3beta,17beta) monosulfate (2)	X100002029	144261	37210	209	Lipid	Androgenic Steroids	3361	NAMED		O[C@H]1CC[C@@]2(C)C(CCC3C2CC[C@@]4(C)C3CC[C@@H]4OS(=O)(O)=O)=C1			HMDB0240429,HMDB0186954	HMDB0240429,HMDB0186954			0	Neg
4-hydroxycoumarin	X100002049	151041	37445	209	Xenobiotics	Drug - Cardiovascular	5655	NAMED	VXIXUWQIVKSKSA-UHFFFAOYAD	OC(C1=CC=CC=C1O2)=CC2=O	1076-38-6	10254753		HMDB0137904	C20414	54682930	54682930	Neg
pregnenediol sulfate (C21H34O5S)*	X100002067	149838	32619	209	Lipid	Pregnenolone Steroids	3259	NAMED		CC(C1CCC2C3CCC4CC(OS(O)(=O)=O)CCC4(C3CCC12C)C)=O	1247-64-9	13465233	HMDB0000774	HMDB0000774	C18044	105074	105074	Neg
2-hydroxyglutarate	X100002070	156347	37253	400	Lipid	Fatty Acid, Dicarboxylate	1663	NAMED	HWXBTNAVRSUOJR-UHFFFAOYAI	O=C(O)CCC(O)C(O)=O	40951-21-1	42	HMDB0059655	HMDB0059655	C02630	43	43	Pos Early
gamma-CEHC	X100002094	127733	44876	209	Cofactors and Vitamins	Tocopherol Metabolism	4368	NAMED	VMJQLPNCUPGMNQ-UHFFFAOYAS	OC1=C(C)C(C)=C(OC(C)(CCC(O)=O)CC2)C2=C1	178167-75-4	117455	HMDB0001931	HMDB0001931		133098	133098	Neg
N-acetyl-beta-alanine	X100002102	127667	37432	209	Nucleotide	Pyrimidine Metabolism, Uracil containing	4241	NAMED	LJLLAWRMBZNPMO-UHFFFAOYAA	CC(NCCC(O)=O)=O	3025-95-4	68881	HMDB0061880	HMDB0061880	C01073	76406	76406	Neg
sphingomyelin (d18:1/18:1, d18:2/18:0)	X100002106	164200	37529	402	Lipid	Sphingomyelins	3119	NAMED	NBEADXWAAWCCDG-QDDWGVBQBP	O=C(CCCCCCC/C=C\CCCCCCCC)N[C@@](COP([O-])(OCC[N+](C)(C)C)=O)([C@](O)(/C=C/CCCCCCCCCCCCC)[H])[H]	108392-10-5	4947837	HMDB0012101	HMDB0012101		6443882	6443882	Pos Late
palmitoyl sphingomyelin (d18:1/16:0)	X100002107	164195	37506	402	Lipid	Sphingomyelins	3103	NAMED	RWKUXQNLWDTSLO-GWQJGLRPBP	CCCCCCCCCCCCCCCC(N[C@@](COP([O-])(OCC[N+](C)(C)C)=O)([C@](O)(/C=C/CCCCCCCCCCCCC)[H])[H])=O	6254-89-3	8115562	HMDB0010169	HMDB0010169		9939941	9939941	Pos Late
3-hydroxyhippurate	X100002122	141918	39600	209	Xenobiotics	Benzoate Metabolism	4468	NAMED	XDOFWFNMYJRHEW-UHFFFAOYAF	O=C(C1=CC=CC(O)=C1)NCC(O)=O	1637-75-8	396603	HMDB0006116	HMDB0006116		450268	450268	Neg
16a-hydroxy DHEA 3-sulfate	X100002126	143871	38168	209	Lipid	Androgenic Steroids	3339	NAMED		O=C1[C@H](O)CC2C3CC=C4C[C@@H](OS(=O)(O)=O)CC[C@]4(C)C3CC[C@@]21C			HMDB0062544	HMDB0062544		20848950	20848950	Neg
pregnenolone sulfate	X100002129	127723	38170	209	Lipid	Pregnenolone Steroids	3243	NAMED	DIJBBUIOWGGQOP-QGVNFLHTBX	C[C@]12CC[C@H](OS(=O)(O)=O)CC1=CC[C@@]3([H])[C@]4([H])CC[C@H]([C@](C)=O)[C@](C)4CC[C@]23[H]	1247-64-9	94802	HMDB0000774	HMDB0000774	C18044	105074	105074	Neg
andro steroid monosulfate C19H28O6S (1)*	X100002152	149822	32827	209	Lipid	Androgenic Steroids	3393	NAMED		CC12CCC(O)CC1=CCC3C2CCC4(C)C3CC(OS(=O)(O)=O)C4=O			HMDB0002759	HMDB0002759		159663	159663	Neg
ergothioneine	X100002154	156384	37459	400	Xenobiotics	Food Component/Plant	4893	NAMED	SSISHJJTAXXQAX-UHFFFAOYAO	S=C1NC(CC(C([O-])=O)[N+](C)(C)C)=CN1	58511-63-0	2297320	HMDB0003045	HMDB0003045	C05570	5351619	5351619	Pos Early
S-methylmethionine	X100002183	156445	38127	400	Amino Acid	Methionine, Cysteine, SAM and Taurine Metabolism	438	NAMED	YDBYJHTYSHBBAU-UHFFFAOYAF	NC(CC[S+](C)C)C([O-])=O	12/7/3493	8351775	HMDB0038670	HMDB0038670	C05319	458	458	Pos Early
indole-3-carboxylate	X100002185	127709	38116	209	Amino Acid	Tryptophan Metabolism	316	NAMED		O=C(C1=CNC2=C1C=CC=C2)O	771-50-6		HMDB0003320	HMDB0003320	C19837	69867	69867	Neg
13-HODE + 9-HODE	X100002196	145686	37752	209	Lipid	Fatty Acid, Monohydroxy	2014	NAMED		OC(CCCCCCC/C=C\C=C\[C@H](CCCCC)O)=O			HMDB0004670,HMDB0004667	HMDB0004670,HMDB0004667	C14767,C14762	5.31283e+31	5312830;6443013	Neg
tridecenedioate (C13:1-DC)*	X100002199	220775	62919	209	Lipid	Fatty Acid, Dicarboxylate	1690	NAMED		O=C(O)CCCCCC/C=C/CCCC(O)=O				0			0	Neg
N-acetyl-3-methylhistidine*	X100002204	156988	43256	400	Amino Acid	Histidine Metabolism	75	NAMED	FKTXRTPBUWLETL-UHFFFAOYAZ	O=C(O)C(NC(C)=O)CC1=CN=CN1C	37841-04-6	19993498		HMDB0240341		193270	193270	Pos Early
4-cholesten-3-one	X100002227	164218	38125	402	Lipid	Sterol	3219	NAMED	NYOXRYYXRWJDKP-UHFFFAOYAV	CC12C(CCC3C2CCC4(C)C3CCC4C(CCCC(C)C)C)=CC(CC1)=O	601-57-0	427	HMDB0000921	HMDB0000921	C00599	91477	91477	Pos Late
cinnamoylglycine	X100002253	141886	38637	209	Xenobiotics	Food Component/Plant	4853	NAMED	YAADMLWHGMUGQL-VOTSOKGWBK	O=C(NCC(O)=O)/C=C/C1=CC=CC=C1	16534-24-0	618829	HMDB0011621	HMDB0011621		709625	709625	Neg
cis-4-decenoylcarnitine (C10:1)	X100002259	159020	38178	402	Lipid	Fatty Acid Metabolism (Acyl Carnitine, Monounsaturated)	1880	NAMED		O=C([O-])CC(OC(CC/C=C\CCCCC)=O)C[N+](C)(C)C	98930-66-6	28639171	HMDB0013205	HMDB0013205		57357170	57357170	Pos Late
2S,3R-dihydroxybutyrate	X100002284	220825	62950	305	Lipid	Fatty Acid, Dihydroxy	2033	NAMED	LOUGYXZSURQALL-GBXIJSLDBN	C[C@@H](O)[C@H](O)C(O)=O	5057-93-2	9139682	HMDB0002453	HMDB0002453		10964471	10964471	Polar
(16 or 17)-methylstearate (a19:0 or i19:0)	X100002356	141846	38296	209	Lipid	Fatty Acid, Branched	1648	NAMED	YETXGSGCWODRAA-UHFFFAOYAR	OC(CCCCCCCCCCCCCCCC(C)C)=O	2724-59-6	2340933	HMDB0037397	HMDB0037397		3083779	3083779	Neg
2R,3R-dihydroxybutyrate	X100002367	221751	63109	305	Lipid	Fatty Acid, Dihydroxy	2034	NAMED	LOUGYXZSURQALL-PWNYCUMCBK	OC([C@H](O)[C@H](O)C)=O	759-06-8	17215960	HMDB0000498	HMDB0000498		13120901	13120901	Polar
alpha-ketoglutaramate*	X100002397	218946	62101	305	Amino Acid	Glutamate Metabolism	46	NAMED	COJBGNAUUSNXHX-UHFFFAOYAQ	NC(CCC(C(O)=O)=O)=O	18465-19-5		HMDB0001552	HMDB0001552	C00940	48	48	Polar
2,3-dihydroxyisovalerate	X100002417	152194	38276	305	Xenobiotics	Food Component/Plant	4772	NAMED	JTEYKUFKXGDTEU-UHFFFAOYAT	OC(C(O)C(C)(O)C)=O	1756-18-9	657	HMDB0012141	HMDB0012141	C04039	677	677	Polar
3-methylglutaconate	X100002458	213342	57747	305	Amino Acid	Leucine, Isoleucine and Valine Metabolism	367	NAMED	WKRBKYFIJPGYQC-DUXPYHPUBK	OC(C/C(C)=C/C(O)=O)=O	5746-90-7	1267861	HMDB0000522	HMDB0000522		1551553	1551553	Polar
5-(galactosylhydroxy)-L-lysine	X100002462	208402	43582	400	Amino Acid	Lysine Metabolism	120	NAMED		O[C@@H]1[C@@H](O)[C@@H](O)[C@@H](CO)OC1OC(CCC(N)C(O)=O)CN	32448-36-5			0		66995551	66995551	Pos Early
cysteinylglycine disulfide*	X100002466	218949	62103	400	Amino Acid	Glutathione Metabolism	577	NAMED	ZHRLECIZINSPKL-AKGZTFGVBW	OC(CNC(C(N)CSSC[C@@H](C(O)=O)N)=O)=O	70555-24-7	17215992	HMDB0000709	HMDB0000709		22833544	22833544	Pos Early
isoursodeoxycholate	X100002488	212130	57577	209	Lipid	Secondary Bile Acid Metabolism	3509	NAMED	RUDATBOHQWOJDD-DNMBCGTGBA	O=C(O)CC[C@@H](C)[C@H]1CC[C@@]2([H])[C@]3([H])[C@@H](O)C[C@]4([H])C[C@@H](O)CC[C@]4(C)[C@@]3([H])CC[C@@]21C	78919-26-3	113205	HMDB0000686	HMDB0000686	C17662	127601	127601	Neg
formiminoglutamate	X100002500	157017	43493	400	Amino Acid	Histidine Metabolism	81	NAMED	NRXIKWMTVXPVEF-BYPYZUCNBD	OC([C@@H](NC=N)CCC(O)=O)=O	816-90-0	388370	HMDB0000854	HMDB0000854	C00439	439233	439233	Pos Early
hydantoin-5-propionate	X100002514	152212	40473	305	Amino Acid	Histidine Metabolism	77	NAMED	VWFWNXQAMGDPGG-UHFFFAOYAX	O=C1NC(C(CCC(O)=O)N1)=O	5624-26-0	761	HMDB0001212	HMDB0001212	C05565	782	782	Polar
sulfate*	X100002528	148213	46960	209	Xenobiotics	Chemical	6086	NAMED	QAOWNCQODCNURD-UHFFFAOYAC	OS(O)(=O)=O	14808-79-8	1086	HMDB01448	HMDB01448	C00059	5152822	5152822	Neg
4-hydroxy-2-oxoglutaric acid	X100002537	207371	40062	305	Lipid	Fatty Acid, Dicarboxylate	1664	NAMED	WXSKVKPSMAHCSG-UHFFFAOYAL	OC(C(O)=O)CC(C(O)=O)=O	1187-99-1	579	HMDB0002070	HMDB0002070	C01127	599	599	Polar
4-hydroxyglutamate	X100002544	156749	40499	400	Amino Acid	Glutamate Metabolism	51	NAMED	HBDWQSHEVMSFGY-SCQFTWEKBW	OC(C(O)=O)C[C@@H](C(O)=O)N	2485-33-8	388936	HMDB0001344	HMDB0001344	C03079	439902	439902	Pos Early
pantoate	X100002613	221678	63061	209	Cofactors and Vitamins	Pantothenate and CoA Metabolism	4335	NAMED	OTOIIPJYVQJATP-BYPYZUCNBD	OC([C@H](O)C(C)(C)CO)=O	470-29-1	388387		HMDB0240389	C00522	5289105	5289105	Neg
S-methylcysteine	X100002749	141914	39592	209	Amino Acid	Methionine, Cysteine, SAM and Taurine Metabolism	457	NAMED	IDIDJDIHTAOVLG-VKHMYHEABD	OC([C@H](CSC)N)=O	1187-84-4	22826	HMDB0002108	HMDB0002108		2.44177e+16	24417	Neg
androsterone glucuronide	X100002761	218457	61846	209	Lipid	Androgenic Steroids	3340	NAMED	VFUIRAVTUVCQTF-BSOWLZGZBS	O[C@H]1[C@H](O)[C@@H]([C@](O)=O)O[C@@H](O[C@@H]2CC[C@@]3(C)[C@](CC[C@]4([H])[C@]3([H])CC[C@@]5(C)[C@@]4([H])CCC5=O)([H])C2)[C@@H]1O	1852-43-3	102793	HMDB0002829	HMDB0002829	C11135	114833	114833	Neg
argininate*	X100002769	211115	57461	400	Amino Acid	Urea cycle; Arginine and Proline Metabolism	522	NAMED	BMFMQGXDDJALKQ-BYPYZUCNBB	N=C(N)NCCC[C@H](O)C(O)=O	157-07-3	140984	HMDB0003148	HMDB0003148		160437	160437	Pos Early
2-oxoarginine*	X100002784	208196	55072	400	Amino Acid	Urea cycle; Arginine and Proline Metabolism	491	NAMED	ARBHXJXXVVHMET-UHFFFAOYAC	OC(C(CCC/N=C(N)/N)=O)=O	10/4/3715	542	HMDB0004225	HMDB0004225	C03771	558	558	Pos Early
cis-4-decenoate (10:1n6)*	X100002796	220667	62873	209	Lipid	Medium Chain Fatty Acid	1495	NAMED	XKZKQTCECFWKBN-SREVYHEPBE	OC(CC\C=C/CCCCC)=O	505-90-8	4471776	HMDB0004980	HMDB0004980		5282726	5282726	Neg
4-oxo-retinoic acid	X100002825	159177	39760	402	Cofactors and Vitamins	Vitamin A Metabolism	4428	NAMED	4000	O=C1CCC(C)(C)C(/C=C/C(C)=C/C=C/C(C)=C/C(O)=O)=C1C	38030-57-8	4941652	HMDB0006285	HMDB0006285		6437063	6437063	Pos Late
1-lignoceroyl-GPC (24:0)	X100002873	161405	49617	402	Lipid	Lysophospholipid	2649	NAMED	4000	CCCCCCCCCCCCCCCCCCCCCCCC(OC[C@H](COP([O-])(OCC[N+](C)(C)C)=O)O)=O	325171-59-3	24766539	HMDB0010405	HMDB0010405		24779481	24779481	Pos Late
1-(1-enyl-palmitoyl)-GPC (P-16:0)*	X100002875	165152	52474	402	Lipid	Lysoplasmalogen	2833	NAMED	HTZINLFNXLXRBC-CQLBIITFBS	CCCCCCCCCCCCCC/C=C\OC[C@H](COP([O-])(OCC[N+](C)(C)C)=O)O		9093054	HMDB0010407	HMDB0010407		10917802	10917802	Pos Late
1-methyl-5-imidazoleacetate	X100002910	220814	62946	400	Amino Acid	Histidine Metabolism	92	NAMED	UJCGYTCAMOHYCG-UHFFFAOYAA	O=C(O)CC1=CN=CN1C	4200-48-0	4954265	HMDB04988	HMDB04988		6451814	6451814	Pos Early
glycoursodeoxycholate	X100002911	143714	39379	209	Lipid	Secondary Bile Acid Metabolism	3514	NAMED	4000	[H][C@]1([C@H](C)CCC(NCC(O)=O)=O)CC[C@@]2([H])[C@]3([H])[C@@H](O)C[C@]4([H])C[C@H](O)CC[C@]4(C)[C@@]3([H])CC[C@@]21C	64480-66-6	19973534	HMDB0000708	HMDB0000708		12310288	12310288	Neg
S-methylcysteine sulfoxide	X100002927	211502	43378	400	Amino Acid	Methionine, Cysteine, SAM and Taurine Metabolism	458	NAMED	4000	NC(CS(C)=O)C(O)=O	6853-87-8	74136	HMDB0029432	HMDB0029432		82142	82142	Pos Early
eicosanedioate (C20-DC)	X100002951	141952	39831	209	Lipid	Fatty Acid, Dicarboxylate	1702	NAMED	JJOJFIHJIRWASH-UHFFFAOYAR	O=C(O)CCCCCCCCCCCCCCCCCCC(O)=O	2424-92-2	68030		0		75502	75502	Neg
docosadioate (C22-DC)	X100002952	141956	39837	209	Lipid	Fatty Acid, Dicarboxylate	1704	NAMED	4000	O=C(O)CCCCCCCCCCCCCCCCCCCCC(O)=O	505-56-6	214170	HMDB0061714	HMDB0061714	C14240	7641	7641	Neg
oleoyl-linoleoyl-glycerol (18:1/18:2) [2]	X100002990	165354	46799	402	Lipid	Diacylglycerol	2927	NAMED		CCCCCCCC/C=C\CCCCCCCC(OCC(COC(CCCCCCC/C=C\C/C=C\CCCCC)=O)O)=O	104346-53-4	29788004	HMDB0007219	HMDB0007219		71433693	71433693	Pos Late
1-(1-enyl-palmitoyl)-GPE (P-16:0)*	X100003000	163991	39270	402	Lipid	Lysoplasmalogen	2834	NAMED	QYTPGOPLNFESQC-RLHAVTDZBD	O=P(OCC[NH3+])([O-])OC[C@H](O)CO/C=C/CCCCCCCCCCCCCC		10471193	HMDB0011152	HMDB0011152			0	Pos Late
1-(1-enyl-stearoyl)-GPE (P-18:0)*	X100003001	180976	39271	402	Lipid	Lysoplasmalogen	2838	NAMED		O=P(OCC[NH3+])([O-])OC[C@H](O)CO/C=C/CCCCCCCCCCCCCCCC				0			0	Pos Late
N-oleoyltaurine	X100003119	143757	39732	209	Lipid	Endocannabinoid	2172	NAMED	KOGRJTUIKPMZEJ-KTKRTIGZBU	O=C(CCCCCCC/C=C\CCCCCCCC)NCCS(O)(=O)=O	52514-04-2	4941625		0		6437033	6437033	Neg
linoleoylcarnitine (C18:2)*	X100003151	159669	46223	402	Lipid	Fatty Acid Metabolism (Acyl Carnitine, Polyunsaturated)	1891	NAMED	MJLXQSQYKZWZCB-DQFWFXSYBW	[O-]C(C[C@H](C[N+](C)(C)C)OC(CCCCCCC/C=C\C/C=C\CCCCC)=O)=O	36816-10-1	4952667	HMDB0006469	HMDB0006469		6450015	6450015	Pos Late
2-O-methylascorbic acid	X100003258	232911	63990	209	Cofactors and Vitamins	Ascorbate and Aldarate Metabolism	4352	NAMED	RMHBODZVODTFAH-UHFFFAOYAP	OC1=C(OC)C(C(C(CO)O)O1)=O	17860-87-6	90149	HMDB0240294	HMDB0240294		54726398	54726398	Neg
carboxyethyl-GABA	X100003260	161438	40007	400	Amino Acid	Glutamate Metabolism	58	NAMED	SRGQUICKDUQCKO-UHFFFAOYAD	O=C(CCCNCCC(O)=O)O	3/2/4386	2474	HMDB0002201	HMDB0002201		2572	2572	Pos Early
beta-citrylglutamate	X100003271	208316	54923	209	Amino Acid	Glutamate Metabolism	56	NAMED	GAQNUGISBQJMKO-UHFFFAOYAK	OC(CC(C(NC(CCC(O)=O)C(O)=O)=O)(CC(O)=O)O)=O	73590-26-8	19992713		0	C20775	189741	189741	Neg
trimethylamine N-oxide	X100003397	156717	40406	400	Lipid	Phospholipid Metabolism	2243	NAMED	UYPYRKYUKCHHIB-UHFFFAOYAU	C[N+](C)([O-])C	1184-78-7	1113	HMDB0000925	HMDB0000925	C01104	1145	1145	Pos Early
N6-methyllysine	X100003415	220638	62860	400	Amino Acid	Lysine Metabolism	114	NAMED	PQNASZJZHFPQLE-LURJTMIEBL	O=C([C@H](CCCCNC)N)O	1188-07-4	144469	HMDB0002038	HMDB0002038	C02728	164795	164795	Pos Early
dihydroferulate	X100003432	143017	40481	209	Xenobiotics	Food Component/Plant	4879	NAMED	BOLQJTPHPSDZHR-UHFFFAOYAM	O=C(CCC1=CC=C(O)C(OC)=C1)O	1135-23-5	13701	HMDB0062121	HMDB0062121		14340	14340	Neg
imidazole propionate	X100003434	156802	40730	400	Amino Acid	Histidine Metabolism	80	NAMED	ZCKYOWGFRHAZIQ-UHFFFAOYAI	OC(CCC1=CN=CN1)=O	1074-59-5	63798	HMDB0002271	HMDB0002271		70630	70630	Pos Early
pregnanediol-3-glucuronide	X100003470	143065	40708	209	Lipid	Progestin Steroids	3283	NAMED	ZFFFJLDTCLJDHL-JQYCEVDMBA	[H][C@]12CC[C@]3([C@@]4(CC[C@]([C@@H](O)C)([C@]4(CC[C@@]3([C@]1(CC[C@@H](O[C@@H]5O[C@H]([C@](O)=O)[C@H]([C@@H]([C@H]5O)O)O)C2)C)[H])C)[H])[H])[H]	1852-49-9	110346	HMDB0010318	HMDB0010318		123796	123796	Neg
alliin	X100003473	156849	41494	400	Xenobiotics	Food Component/Plant	4816	NAMED	XUHLIQGRKRUKPH-ITZCMCNPBT	C=CCS(C[C@H](N)C(O)=O)=O	556-27-4	78760	HMDB0033592	HMDB0033592	C08265	87310	87310	Pos Early
prolylglycine	X100003674	156791	40703	400	Peptide	Dipeptide	947	NAMED	RNKSNIBMTUYWSH-YFKPBYRVBZ	O=[C@]([C@H]1NCCC1)NCC(O)=O	2578-57-6	4932143	HMDB0011178	HMDB0011178		6426709	6426709	Pos Early
N-palmitoylglycine	X100003686	143937	42092	209	Lipid	Fatty Acid Metabolism (Acyl Glycine)	1823	NAMED	KVTFEOAKFFQCCX-UHFFFAOYAT	O=C(CCCCCCCCCCCCCCC)NCC(O)=O	2441-41-0	133100	HMDB0013034	HMDB0013034		151008	151008	Neg
mannonate*	X100003695	220652	62864	305	Xenobiotics	Food Component/Plant	4959	NAMED	RGHNJXZEOKUKBD-MBMOQRBOBN	O=C([C@H]([C@H]([C@@H]([C@@H](CO)O)O)O)O)O	642-99-9	2496757		0		3246006	3246006	Polar
succinimide	X100003696	143923	41888	209	Xenobiotics	Chemical	6198	NAMED	KZNICNPSHKQLFF-UHFFFAOYAV	O=C1NC(CC1)=O	123-56-8	10955		HMDB0240653	C07273	11439	11439	Neg
lanthionine	X100003892	156875	42002	400	Amino Acid	Methionine, Cysteine, SAM and Taurine Metabolism	466	NAMED	DWPCPZJAHOETAG-IMJSIDKUBX	O=C([C@H](CSC[C@@H](C(O)=O)N)N)O	8/2/3183	88959		HMDB0240656		98504	98504	Pos Early
2-stearoyl-GPE (18:0)*	X100003901	142786	41220	209	Lipid	Lysophospholipid	2670	NAMED	KIHAGWUUUHJRMS-JOCHJYFZBB	OC[C@@H](OC(CCCCCCCCCCCCCCCCC)=O)COP(OCC[NH3+])([O-])=O		24769218	HMDB0011129	HMDB0011129		9065845353480660	53480667;90658453	Neg
(R)-3-hydroxybutyrylcarnitine	X100003926	156990	43264	400	Lipid	Fatty Acid Metabolism (Acyl Carnitine, Hydroxy)	1919	NAMED		CC(CC(OC(C[N+](C)(C)C)CC([O-])=O)=O)O			HMDB0013127	HMDB0013127		53481617	53481617	Pos Early
N-acetylcarnosine	X100004046	157016	43488	400	Amino Acid	Histidine Metabolism	86	NAMED	BKAYIFDRRZZKNF-VIFPVBQEBE	OC([C@H](CC1=CN=CN1)NC(CCNC(C)=O)=O)=O	56353-15-2	8079136	HMDB0012881	HMDB0012881		9903482	9903482	Pos Early
margaroylcarnitine (C17)*	X100004054	211213	57512	402	Lipid	Fatty Acid Metabolism (Acyl Carnitine, Long Chain Saturated)	1865	NAMED		[O-]C(CC(C[N+](C)(C)C)OC(CCCCCCCCCCCCCCCC)=O)=O	106182-29-0	35015987	HMDB0006210	HMDB0006210		53477803	53477803	Pos Late
N-methyltaurine	X100004056	180877	42989	305	Amino Acid	Methionine, Cysteine, SAM and Taurine Metabolism	472	NAMED	SUZRRICLUFMAQD-UHFFFAOYAV	O=S(O)(CCNC)=O	107-68-6	7594		0		7882	7882	Polar
histidine betaine (hercynine)*	X100004059	219251	62278	400	Xenobiotics	Food Component/Plant	4931	NAMED	GPPYTCRVKHULJH-UHFFFAOYAG	C[N+](C)(C(C([O-])=O)CC1=CN=CN1)C	534-30-5	2340795		HMDB0029422		3083620	3083620	Pos Early
glycohyocholate	X100004083	143947	42574	209	Lipid	Secondary Bile Acid Metabolism	3526	NAMED		C[C@@]([C@@]1([H])C[C@@H]2O)(CC2)[C@](CC3)([H])[C@]([C@H](O)[C@@H]1O)([H])[C@@](CC4)([H])[C@]3(C)[C@H]4[C@H](C)CCC(NCC(O)=O)=O			HMDB0000138	HMDB0000138		71361462	71361462	Neg
2-hydroxydecanoate	X100004089	144357	42489	209	Lipid	Fatty Acid, Monohydroxy	1962	NAMED	GHPVDCPCKSNJDR-UHFFFAOYAC	OC(C(O)=O)CCCCCCCC	5393-81-7	20195	HMDB0094656	HMDB0094656		21488	21488	Neg
3-methyl catechol sulfate (2)	X100004110	144277	46164	209	Xenobiotics	Benzoate Metabolism	4503	NAMED		OC1=C(OS(=O)(O)=O)C(C)=CC=C1				0			0	Neg
4-methylcatechol sulfate	X100004111	144253	46146	209	Xenobiotics	Benzoate Metabolism	4505	NAMED		OC1=CC(C)=CC=C1OS(O)(=O)=O			HMDB0240459	HMDB0240459		54104170	54104170	Neg
3-methyl catechol sulfate (1)	X100004112	144278	46165	209	Xenobiotics	Benzoate Metabolism	4502	NAMED		OC1=C(C)C=CC=C1OS(O)(=O)=O				0		118431379	118431379	Neg
3b-hydroxy-5-cholenoic acid	X100004182	144005	43507	209	Lipid	Secondary Bile Acid Metabolism	3539	NAMED	HIAJCGFYHIANNA-QIZZZRFXBQ	O[C@@H]1CC2=CC[C@@]([C@@]3([H])[C@@]2(C)CC1)([H])[C@@]4([H])[C@@](CC3)(C)[C@]([C@H](C)CCC(O)=O)([H])CC4	5255-17-4	83950	HMDB0000308	HMDB0000308		92997	92997	Neg
guaiacol sulfate	X100004208	143736	46111	209	Xenobiotics	Benzoate Metabolism	4501	NAMED	AQTYXAPIHMXAAV-UHFFFAOYAZ	COC1=C(OS(O)(=O)=O)C=CC=C1		21078	HMDB0060013	HMDB0060013		22473	22473	Neg
2-aminooctanoate	X100004227	159548	43343	402	Lipid	Fatty Acid, Amino	1755	NAMED	AKVBCGQVQXPRLD-UHFFFAOYAX	CCCCCCC(C(O)=O)N	644-90-6	62727	HMDB0000991	HMDB0000991		69522	69522	Pos Late
gamma-CEHC glucuronide*	X100004243	144301	42381	209	Cofactors and Vitamins	Tocopherol Metabolism	4369	NAMED		OC(C1C(O)C(O)C(O)C(OC2=C(C)C(C)=C(OC(C)(CCC(O)=O)CC3)C3=C2)O1)=O				0		121596235	121596235	Neg
dimethyl sulfone	X100004284	157011	43424	400	Xenobiotics	Chemical	6152	NAMED	HHVIBTZHLRERCL-UHFFFAOYAG	CS(C)(=O)=O	67-71-0	5978	HMDB0004983	HMDB0004983	C11142	6213	6213	Pos Early
2-piperidinone	X100004295	157005	43400	400	Xenobiotics	Food Component/Plant	4636	NAMED	XUWHAWMETYGRKB-UHFFFAOYAE	O=C1CCCCN1	675-20-7	12144	HMDB0011749	HMDB0011749		12665	12665	Pos Early
N-acetyl-1-methylhistidine*	X100004299	156987	43255	400	Amino Acid	Histidine Metabolism	76	NAMED		OC(C(CC1=CN(C)C=N1)NC(C)=O)=O				HMDB0240340		53859791	53859791	Pos Early
indolin-2-one	X100004318	157003	43374	400	Xenobiotics	Food Component/Plant	4938	NAMED	JYGFTBXVXVMTGB-UHFFFAOYAF	O=C1CC2=C(N1)C=CC=C2	59-48-3	284794		HMDB0061918	C12312	321710	321710	Pos Early
2-aminophenol sulfate	X100004322	143737	43266	209	Xenobiotics	Food Component/Plant	5250	NAMED	VSTZVCJQGSLNLL-UHFFFAOYAM	NC1=CC=CC=C1OS(O)(=O)=O		158022	HMDB0061116	HMDB0061116		181670	181670	Neg
3-acetylphenol sulfate	X100004326	207571	48693	209	Xenobiotics	Chemical	6107	NAMED	CGFRVKXGZRODPA-UHFFFAOYAL	CC(C1=CC=CC(OS(=O)(O)=O)=C1)=O		16230535		0			0	Neg
sphingomyelin (d18:1/14:0, d16:1/16:0)*	X100004328	164531	42463	402	Lipid	Sphingomyelins	3113	NAMED	KYICBZWZQPCUMO-PSALXKTOBW	CCCCCCCCCCCCCC(N[C@@](COP([O-])(OCC[N+](C)(C)C)=O)([C@](O)(/C=C/CCCCCCCCCCCCC)[H])[H])=O		9608732	HMDB0012097	HMDB0012097		11433862	11433862	Pos Late
sphingomyelin (d18:2/16:0, d18:1/16:1)*	X100004329	161023	42459	402	Lipid	Sphingomyelins	3117	NAMED		CCCCC/C=C/CCCCCCCCC(N[C@@](COP([O-])(OCC[N+](C)(C)C)=O)([C@](O)(/C=C/CCCCCCCCCCCCC)[H])[H])=O				0			0	Pos Late
6-oxopiperidine-2-carboxylate	X100004499	143979	43231	209	Amino Acid	Lysine Metabolism	133	NAMED	FZXCPFJMYOQZCA-UHFFFAOYAC	OC(C1CCCC(N1)=O)=O	34622-39-4	2282737	HMDB0061705	HMDB0061705		3014237	3014237	Neg
S-allylcysteine	X100004509	156985	43239	400	Xenobiotics	Food Component/Plant	5044	NAMED	ZFAHNWWNDFHPOH-UHFFFAOYAF	OC(C(CSCC=C)N)=O	21593-77-1	88744	HMDB0034323	HMDB0034323		98280	98280	Pos Early
N-delta-acetylornithine	X100004523	124707	43249	209	Amino Acid	Urea cycle; Arginine and Proline Metabolism	508	NAMED	SRXKAYJJGAAOBP-UHFFFAOYAF	CC(NCCCC(N)C(O)=O)=O		8096135	HMDB0003357	HMDB0003357	C00437	9920500	9920500	Neg
acisoga	X100004541	144587	43258	209	Amino Acid	Polyamine Metabolism	551	NAMED	OAUYENAPBFTAQT-UHFFFAOYAN	O=C1N(CCCN([H])C(C)=O)CCC1	106692-36-8	114601	HMDB0061384	HMDB0061384		129397	129397	Neg
2-aminoheptanoate	X100004542	157045	43761	400	Lipid	Fatty Acid, Amino	1750	NAMED	RDFMDVXONNIGBC-UHFFFAOYAG	OC(C(CCCCC)N([H])[H])=O	1115-90-8	198338	HMDB0094649	HMDB0094649		227939	227939	Pos Early
N-formylanthranilic acid	X100004561	212072	43549	209	Amino Acid	Tryptophan Metabolism	274	NAMED	LLLPDUXGHXIXIW-UHFFFAOYAW	OC(C1=CC=CC=C1N([H])C=O)=O	3342-77-6	91624	HMDB0004089	HMDB0004089	C05653	101399	101399	Neg
N2,N5-diacetylornithine	X100004575	153118	43591	209	Amino Acid	Urea cycle; Arginine and Proline Metabolism	510	NAMED	XUYANFPPYJSBPU-UHFFFAOYAB	OC(C(CCCNC(C)=O)N([H])C(C)=O)=O	39825-23-5	8573834		HMDB0240345		65977	65977	Neg
1H-indole-7-acetic acid	X100004601	213695	57783	209	Xenobiotics	Bacterial/Fungal	5327	NAMED	KNSAWRXCIVESQC-UHFFFAOYAV	O=C(O)CC1=C2C(C=CN2)=CC=C1	39689-63-9	13535457		0		18356439	18356439	Neg
3-methoxytyramine sulfate	X100004634	143738	44618	209	Amino Acid	Tyrosine Metabolism	206	NAMED	ORZHQEJEAKXCJA-UHFFFAOYAN	NCCC1=CC(OC)=C(OS(=O)(O)=O)C=C1		21233674		0		54133459	54133459	Neg
methionine sulfone	X100004635	157087	44878	400	Amino Acid	Methionine, Cysteine, SAM and Taurine Metabolism	439	NAMED	UCUNFLYVYCGDHP-UHFFFAOYAG	O=S(C)(CCC(N)C(O)=O)=O	820-10-0	63154	HMDB0062174	HMDB0062174		69961	69961	Pos Early
1-linolenoyl-GPC (18:3)*	X100005350	159653	45951	402	Lipid	Lysophospholipid	2618	NAMED		C[N+](CCOP(OCC(O)COC(CCCCCCC/C=C/C/C=C/C/C=C/CC)=O)([O-])=O)(C)C			HMDB0010388	HMDB0010388	C04100		24779469	Pos Late
N-acetylalliin	X100005367	144585	45404	209	Xenobiotics	Food Component/Plant	4817	NAMED		C=CCS(C[C@H](NC(C)=O)C(O)=O)=O				0			122164824	Neg
1-(1-enyl-oleoyl)-GPE (P-18:1)*	X100005372	163990	44621	402	Lipid	Lysoplasmalogen	2836	NAMED		O=P(OCC[NH3+])([O-])OC[C@H](O)CO/C=C/CCCCCC/C=C/CCCCCCCC				0			0	Pos Late
fructosyllysine	X100005373	221883	46227	400	Amino Acid	Lysine Metabolism	121	NAMED	BFSYFTQDGRDJNV-QCNRFFRDBO	OC[C@@H](O)[C@@H](O)[C@H](O)C(CNCCCC[C@@H](N)C(O)=O)=O	21291-40-7	110281	HMDB0034879	HMDB0034879		9839580	9839580	Pos Early
O-sulfo-L-tyrosine	X100005384	143779	45413	209	Xenobiotics	Chemical	6089	NAMED	CIQHWLTYGMYQQR-QMMMGPOBBK	OS(OC1=CC=C(C[C@H](N)C(O)=O)C=C1)(=O)=O		448617		HMDB0155722		514186	514186	Neg
ferulic acid 4-sulfate	X100005389	149387	47114	209	Xenobiotics	Food Component/Plant	4901	NAMED	PZPATWACAAOHTJ-HWKANZROBD	COC1=C(OS(O)(=O)=O)C=CC(/C=C/C(O)=O)=C1	86321-29-1	4878542	HMDB0029200	HMDB0029200		6305574	6305574	Neg
3-(3-hydroxyphenyl)propionate sulfate	X100005391	153117	45415	209	Xenobiotics	Benzoate Metabolism	4568	NAMED	IQWLPDPKVFZEOK-UHFFFAOYAQ	OS(OC1=CC=CC(CCC(O)=O)=C1)(=O)=O	86321-32-6	162993	HMDB0094710	HMDB0094710		187488	187488	Neg
etiocholanolone glucuronide	X100005403	149383	47112	209	Lipid	Androgenic Steroids	3353	NAMED		O=C1[C@](CC2)(C)C(CC1)C3C2[C@](CC[C@H]4OC5[C@H](O)[C@@H](O)[C@H](O)[C@@H](C(O)=O)O5)(C)[C@](C4)([H])CC3	9/3/3602		HMDB0004484	HMDB0004484		270605	270605	Neg
17alpha-hydroxypregnanolone glucuronide	X100005418	149441	47403	209	Lipid	Pregnenolone Steroids	3248	NAMED		O=C(C)[C@]1(O)[C@]2(C)C(CC1)C3C(CC2)[C@](CC[C@@H](OC4[C@H](O)[C@@H](O)[C@H](O)[C@@H]([C@@](O)=O)O4)C5)(C)[C@@]5([H])CC3				0			0	Neg
N-acetyltaurine	X100005466	154613	48187	305	Amino Acid	Methionine, Cysteine, SAM and Taurine Metabolism	473	NAMED	CXJAAWRLVGAKDV-UHFFFAOYAS	O=S(CCNC(C)=O)(O)=O		140553	HMDB0240253	HMDB0240253		159864	159864	Polar
1-oleoyl-GPG (18:1)*	X100005716	144192	45968	209	Lipid	Lysophospholipid	2713	NAMED		O[C@H](COC(CCCCCCC/C=C\CCCCCCCC)=O)COP(OCC(O)CO)(O)=O		34999689		0			0	Neg
1-palmitoyl-GPG (16:0)*	X100005717	144193	45970	209	Lipid	Lysophospholipid	2708	NAMED	BVJSKAUUFXBDOB-UHFFFAOYAJ	O=P(OCC(O)CO)(O)OCC(O)COC(CCCCCCCCCCCCCCC)=O		2548639		0		3300276	3300276	Neg
9-hydroxystearate	X100005834	149393	47120	209	Lipid	Fatty Acid, Monohydroxy	2002	NAMED	RKHXDCVAPIMDMG-UHFFFAOYAA	OC(CCCCCCCC(O)=O)CCCCCCCCC	25498-28-6	7844595	HMDB0061661	HMDB0061661		9570127	9570127	Neg
3-methylglutarylcarnitine (2)	X100005850	157257	46548	400	Amino Acid	Leucine, Isoleucine and Valine Metabolism	375	NAMED	HFCPFJNSBPQJDP-UHFFFAOYAE	[O-]C(CC(C[N+](C)(C)C)OC(CC(C)CC(O)=O)=O)=O		113619	HMDB0000552	HMDB0000552		128145	128145	Pos Early
methyl glucopyranoside (alpha + beta)	X100005864	144231	46144	209	Xenobiotics	Food Component/Plant	5090	NAMED		O[C@H]1[C@@H]([C@H]([C@H](O[C@@H]1CO)OC)O)O			HMDB0029965	HMDB0029965		4.45238e+16	445238;3036743	Neg
sphingomyelin (d18:2/14:0, d18:1/14:1)*	X100005985	164532	47154	402	Lipid	Sphingomyelins	3114	NAMED		CCCC/C=C/CCCCCCCC(N[C@@](COP([O-])(OCC[N+](C)(C)C)=O)([C@](O)(/C=C/CCCCCCCCCCCCC)[H])[H])=O				0			0	Pos Late
sphingomyelin (d18:1/24:1, d18:2/24:0)*	X100005986	164529	47153	402	Lipid	Sphingomyelins	3129	NAMED	WKZHECFHXLTOLJ-QYKFWSDSBN	O[C@H](/C=C/CCCCCCCCCCCCC)[C@H](CO[P](OCC[N+](C)(C)C)([O-])=O)NC(CCCCCCCCCCCCC/C=C\CCCCCCCC)=O	94359-13-4	24846874	HMDB0012107	HMDB0012107		44260126	44260126	Pos Late
octadecenedioylcarnitine (C18:1-DC)*	X100005996	218582	61865	402	Lipid	Fatty Acid Metabolism (Acyl Carnitine, Dicarboxylate)	1918	NAMED	CYPBWZKNUDFJJE-PLNGDYQABU	O=C(CCCCCCC/C=C\CCCCCCCC(O)=O)OC(CC([O-])=O)C[N+](C)(C)C	251981-06-3	28639201		0			0	Pos Late
octadecanedioylcarnitine (C18-DC)*	X100005998	218585	61867	402	Lipid	Fatty Acid Metabolism (Acyl Carnitine, Dicarboxylate)	1917	NAMED	ULCCGBCYWCYNIC-UHFFFAOYAW	O=C(CCCCCCCCCCCCCCCCC(O)=O)OC(CC([O-])=O)C[N+](C)(C)C	123233-50-1	28639203		0			0	Pos Late
5alpha-androstan-3alpha,17beta-diol monosulfate (2)	X100006005	144272	37185	209	Lipid	Androgenic Steroids	3379	NAMED		C[C@@]12[C@](CCC3C2CC[C@@]4(C)C3CC[C@@H]4O)([H])C[C@H](OS(=O)(O)=O)CC1				0		121596225	121596225	Neg
myristoleoylcarnitine (C14:1)*	X100006051	160274	48182	402	Lipid	Fatty Acid Metabolism (Acyl Carnitine, Monounsaturated)	1884	NAMED		O=C(CCCCCCC/C=C\CCCC)O[C@H](CC([O-])=O)C[N+](C)(C)C	889848-55-9	34999520	HMDB0240588	HMDB0240588		129691961	129691961	Pos Late
N-formylphenylalanine	X100006056	155077	48433	209	Amino Acid	Tyrosine Metabolism	227	NAMED	NSTPXGARCQOSAU-VIFPVBQEBQ	OC([C@@H](NC=O)CC1=CC=CC=C1)=O	13200-85-6	663938	HMDB0240317	HMDB0240317		7592567064571	759256;7064571	Neg
4-hydroxychlorothalonil	X100006082	154475	48441	209	Xenobiotics	Chemical	6213	NAMED	MDQKYGOECVSPIW-UHFFFAOYAI	ClC1=C(C#N)C(Cl)=C(Cl)C(O)=C1C#N	28343-61-5	31530		HMDB0240624		34217	34217	Neg
tyramine O-sulfate	X100006092	155063	48408	209	Amino Acid	Tyrosine Metabolism	226	NAMED	DYDUXGMDSXJQFT-UHFFFAOYAH	NCCC1=CC=C(OS(O)(=O)=O)C=C1	30223-92-8	134849	HMDB0006409	HMDB0006409		153005	153005	Neg
3-hydroxypyridine sulfate	X100006098	155087	48448	209	Xenobiotics	Chemical	6221	NAMED		O=S(OC1=CC=CN=C1)(O)=O	1955-23-3	16232314		HMDB0240652			22642043	Neg
4-methylguaiacol sulfate	X100006105	219297	48418	209	Xenobiotics	Benzoate Metabolism	4500	NAMED		CC1=CC=C(OS(=O)(O)=O)C(OC)=C1	756760-43-7			0			0	Neg
phenylacetylcarnitine	X100006108	157774	48425	400	Peptide	Acetylated Peptides	1184	NAMED		O=C(CC1=CC=CC=C1)O[C@H](CC([O-])=O)C[N+](C)(C)C	287108-21-8			0		101724840	101724840	Pos Early
arabonate/xylonate	X100006115	153226	48255	305	Carbohydrate	Pentose Metabolism	1283	NAMED		OC([C@H]([C@@H]([C@@H](CO)O)O)O)=O			HMDB0000539	HMDB0000539	C00502,C05411	1220456602431	122045;6602431	Polar
methyl-4-hydroxybenzoate sulfate	X100006116	155073	48429	209	Xenobiotics	Benzoate Metabolism	4544	NAMED		O=C(OC)C1=CC=C(OS(=O)(O)=O)C=C1			HMDB0041646	HMDB0041646		10657183	10657183	Neg
1-dihomo-linolenylglycerol (20:3)	X100006121	153390	48341	209	Lipid	Monoacylglycerol	2861	NAMED		OCC(O)COC(CCCCCC/C=C\C/C=C\C/C=C\CCCCC)=O				0			0	Neg
vanillic alcohol sulfate	X100006125	155115	48733	209	Amino Acid	Tyrosine Metabolism	228	NAMED		OCC1=CC(OC)=C(OS(O)(=O)=O)C=C1	754920-02-0		HMDB0041788	HMDB0041788			0	Neg
4-vinylguaiacol sulfate	X100006126	155083	48442	209	Xenobiotics	Food Component/Plant	5116	NAMED		COC1=C(OS(O)(=O)=O)C=CC(C=C)=C1			HMDB0127980	HMDB0127980		53803570	53803570	Neg
vanillactate	X100006129	208290	54910	209	Amino Acid	Tyrosine Metabolism	201	NAMED	SVYIZYRTOYHQRE-UHFFFAOYAV	OC1=C(OC)C=C(CC(C(O)=O)O)C=C1	2475-56-1	141152	HMDB0000913	HMDB0000913		160637	160637	Neg
eugenol sulfate	X100006171	155107	48715	209	Xenobiotics	Food Component/Plant	5122	NAMED	XWAZTQUZONPJEW-UHFFFAOYAI	COC1=CC(CC=C)=CC=C1OS(=O)(O)=O	95480-60-7	157181	HMDB0135245	HMDB0135245		180632	180632	Neg
2-methoxyresorcinol sulfate	X100006184	155085	48445	209	Xenobiotics	Chemical	6220	NAMED		OC1=CC=CC(OS(=O)(O)=O)=C1OC	1446269-78-8			0			122164840	Neg
2-acetamidophenol sulfate	X100006190	155103	48580	209	Xenobiotics	Food Component/Plant	5249	NAMED	JCVGTUVGDOWZJE-UHFFFAOYAS	CC(NC(C=CC=C1)=C1OS(=O)(O)=O)=O	40712-60-5	158023		0		181671	181671	Neg
p-cresol glucuronide*	X100006191	155015	48841	209	Amino Acid	Tyrosine Metabolism	225	NAMED	JPAUCQAJHLSMQW-XPORZQOIBX	O[C@H]([C@@H](O)[C@@H]1O)[C@@H](O[C@@H]1C(O)=O)OC2=CC=C(C)C=C2	17680-99-8	135751	HMDB0011686	HMDB0011686		154035	154035	Neg
6-hydroxyindole sulfate	X100006260	166006	48698	209	Xenobiotics	Chemical	6235	NAMED		O=S(OC1=CC=C2C=CNC2=C1)(O)=O			HMDB0000682	HMDB0000682		122198196	122198196	Neg
4-methoxyphenol sulfate	X100006262	219302	48457	209	Amino Acid	Tyrosine Metabolism	193	NAMED		COC1=CC=C(OS(=O)(O)=O)C=C1	3233-60-1			0			14199589	Neg
propyl 4-hydroxybenzoate sulfate	X100006264	155097	48460	209	Xenobiotics	Benzoate Metabolism	4546	NAMED		CCCOC(C1=CC=C(OS(=O)(O)=O)C=C1)=O	162338-10-5	48063224	HMDB0135261	HMDB0135261		131838881	131838881	Neg
ethylparaben sulfate	X100006271	155101	48463	209	Xenobiotics	Chemical	6229	NAMED		CCOC(C1=CC=C(OS(O)(=O)=O)C=C1)=O	162338-11-6			0		22908099	22908099	Neg
umbelliferone sulfate	X100006282	155105	48674	209	Xenobiotics	Food Component/Plant	5119	NAMED	LJOOSFYJELZGMR-UHFFFAOYAS	O=C1C=CC2=CC=C(OS(=O)(O)=O)C=C2O1	69526-88-1	114800	HMDB0240565	HMDB0240565		129659	129659	Neg
sphingomyelin (d18:1/20:0, d16:1/22:0)*	X100006290	164042	48490	402	Lipid	Sphingomyelins	3121	NAMED	AADLTHQNYQJHQV-SVLGDMRNBJ	CCCCCCCCCCCCC/C=C/[C@@H](O)[C@@H](NC(CCCCCCCCCCCCCCCCCCC)=O)COP([O-])(OCC[N+](C)(C)C)=O		23113477	HMDB0012102	HMDB0012102		44260124	44260124	Pos Late
sphingomyelin (d18:1/20:1, d18:2/20:0)*	X100006292	164534	48491	402	Lipid	Sphingomyelins	3122	NAMED		CCCCCCCCCCCCC/C=C/[C@@H](O)[C@@H](NC(CCCCCCCCC/C=C/CCCCCCCC)=O)COP([O-])(OCC[N+](C)(C)C)=O	222403-67-0			0			0	Pos Late
sphingomyelin (d18:1/20:2, d18:2/20:1, d16:1/22:2)*	X100006293	211144	57481	402	Lipid	Sphingomyelins	3123	NAMED		CCCCCCCCCCCCC/C=C/[C@@H](O)[C@@H](NC(CCCCCCCCC/C=C/C/C=C/CCCCC)=O)COP([O-])(OCC[N+](C)(C)C)=O				0			0	Pos Late
behenoyl sphingomyelin (d18:1/22:0)*	X100006294	164533	48492	402	Lipid	Sphingomyelins	3106	NAMED		CCCCCCCCCCCCC/C=C/[C@@H](O)[C@@H](NC(CCCCCCCCCCCCCCCCCCCCC)=O)COP([O-])(OCC[N+](C)(C)C)=O		24846873	HMDB0012103	HMDB0012103		44260125	44260125	Pos Late
sphingomyelin (d18:1/22:1, d18:2/22:0, d16:1/24:1)*	X100006295	164535	48493	402	Lipid	Sphingomyelins	3126	NAMED	VBFKEZGCUWHGSK-ADSSWVSQBB	CCCCCCCCCCCCC/C=C/[C@@H](O)[C@@H](NC(CCCCCCCCCCC/C=C\CCCCCCCC)=O)COP([O-])(OCC[N+](C)(C)C)=O		29368329	HMDB0012104	HMDB0012104			0	Pos Late
sphingomyelin (d18:1/22:2, d18:2/22:1, d16:1/24:2)*	X100006296	211140	57477	402	Lipid	Sphingomyelins	3127	NAMED		CCCCCCCCCCCCC/C=C/[C@@H](O)[C@@H](NC(CCCCCCCCCCC/C=C/C/C=C/CCCCC)=O)COP([O-])(OCC[N+](C)(C)C)=O				0			0	Pos Late
lignoceroyl sphingomyelin (d18:1/24:0)	X100006298	210828	57330	402	Lipid	Sphingomyelins	3108	NAMED	QEDPUVGSSDPBMD-XTAIVQBEBF	CCCCCCCCCCCCC/C=C/[C@@H](O)[C@@H](NC(CCCCCCCCCCCCCCCCCCCCCCC)=O)COP([O-])(OCC[N+](C)(C)C)=O	60037-60-7	24846875		0			0	Pos Late
sphingomyelin (d17:1/16:0, d18:1/15:0, d16:1/17:0)*	X100006314	164557	52433	402	Lipid	Sphingomyelins	3115	NAMED	LQINJRUGTUOHGS-YPDYIYJKBT	CCCCCCCCCCCCC/C=C/[C@@H](O)[C@@H](NC(CCCCCCCCCCCCCC)=O)COP([O-])(OCC[N+](C)(C)C)=O	121999-58-4	28532779		0			0	Pos Late
dopamine 4-sulfate	X100006360	155059	48406	209	Amino Acid	Tyrosine Metabolism	223	NAMED	DEKNNWJXAQTLFA-UHFFFAOYAD	O=S(OC1=CC=C(CCN)C=C1O)(O)=O		110461	HMDB0004148	HMDB0004148	C13691	68517194	68517194	Neg
dopamine 3-O-sulfate	X100006361	155061	48407	209	Amino Acid	Tyrosine Metabolism	224	NAMED	NZKRYJGNYPYXJZ-UHFFFAOYAU	NCCC1=CC(OS(=O)(O)=O)=C(O)C=C1		108936	HMDB0006275	HMDB0006275	C13690	122136	122136	Neg
3-hydroxyhexanoate	X100006367	179135	53230	209	Lipid	Fatty Acid, Monohydroxy	1979	NAMED	HPMGFDVTYHWBAG-UHFFFAOYAJ	CCCC(O)CC(O)=O	10191-24-9	133518	HMDB0061652,HMDB0010718	HMDB0061652,HMDB0010718		151492	151492	Neg
N-carbamoylalanine	X100006369	164887	52340	400	Amino Acid	Alanine and Aspartate Metabolism	35	NAMED	LUSWEUMSEVLFEQ-UHFFFAOYAR	O=C(C(C)NC(N)=O)O	77340-50-2	377278		0		426409	426409	Pos Early
3beta-hydroxy-5-cholestenoate	X100006370	207701	54805	209	Lipid	Sterol	3209	NAMED		C[C@@H]([C@H]1CC[C@@H]2[C@]1(C)CC[C@H]3[C@H]2CC=C4[C@]3(C)CC[C@H](O)C4)CCCC(C(O)=O)C	6561-58-6			HMDB0012453	C17333	165511	165511	Neg
1,2,3-benzenetriol sulfate (2)	X100006374	155125	48762	209	Xenobiotics	Chemical	6218	NAMED		OC1=C(O)C(OS(=O)(O)=O)=CC=C1			HMDB0060018,HMDB0060016	HMDB0060018,HMDB0060016		9201366254110620	92013662;54110629	Neg
3-methoxycatechol sulfate (1)	X100006375	155127	48763	209	Xenobiotics	Benzoate Metabolism	4541	NAMED		OC1=C(C=CC=C1OS(=O)(O)=O)OC				0		129892430	129892430	Neg
3-methoxycatechol sulfate (2)	X100006376	155119	48752	209	Xenobiotics	Benzoate Metabolism	4542	NAMED		OC1=C(OC)C=CC=C1OS(=O)(O)=O				0			0	Neg
N-acetylkynurenine (2)	X100006378	155121	48757	209	Amino Acid	Tryptophan Metabolism	270	NAMED		OC([C@@H](NC(C)=O)CC(C1=CC=CC=C1N)=O)=O				HMDB0240342		73817779	73817779	Neg
C-glycosyltryptophan	X100006379	155139	48782	209	Amino Acid	Tryptophan Metabolism	261	NAMED	CPXSBHKDEPPWIX-RAYCSJGIBM	N[C@H](C(O)=O)CC1=C([C@H]([C@H]([C@@H](O)[C@@H]2O)O)O[C@@H]2CO)NC3=CC=CC=C13	180509-18-6	9157171	HMDB0240296	HMDB0240296		10981970	10981970	Neg
arabitol/xylitol	X100006430	160479	48885	305	Carbohydrate	Pentose Metabolism	1277	NAMED		OC[C@@H](C([C@H](CO)O)O)O			HMDB0001851,HMDB0000568,HMDB0002917	HMDB0001851,HMDB0000568,HMDB0002917	C00379,C00542,C01904	941546912	439255;94154;6912	Polar
N-acetylglucosamine/N-acetylgalactosamine	X100006435	166536	46539	400	Carbohydrate	Aminosugar Metabolism	1433	NAMED		O[C@@H]1[C@H]([C@@H](O[C@@H]([C@H]1O)CO)O)NC(C)=O			HMDB0000212,HMDB0000215	HMDB0000212,HMDB0000215	C01074	43917484265	439174;84265	Pos Early
citraconate/glutaconate	X100006438	148336	47076	305	Energy	TCA Cycle	1462	NAMED		C/C(C(O)=O)=C/C(O)=O			HMDB0000634,HMDB0000620	HMDB0000634,HMDB0000620	C02226,C02214	5280498643798	5280498;643798	Polar
adipoylcarnitine (C6-DC)	X100006614	166228	52988	400	Lipid	Fatty Acid Metabolism (Acyl Carnitine, Dicarboxylate)	1907	NAMED	BSVHAXJKBCWVDA-UHFFFAOYAF	[O-]C(CC(OC(CCCCC(O)=O)=O)C[N+](C)(C)C)=O		28540385	HMDB0061677	HMDB0061677		71296139	71296139	Pos Early
4-hydroxyphenylacetoylcarnitine	X100006619	166188	52932	400	Amino Acid	Tyrosine Metabolism	180	NAMED		[O-]C(CC(OC(CC1=CC=C(C=C1)O)=O)C[N+](C)(C)C)=O				0			0	Pos Early
nonanoylcarnitine (C9)	X100006620	218145	61775	402	Lipid	Fatty Acid Metabolism (Acyl Carnitine, Medium Chain)	1857	NAMED	MPSPNFAQQQMFLK-UHFFFAOYAZ	[O-]C(CC(OC(CCCCCCCC)=O)C[N+](C)(C)C)=O		28533402	HMDB0013288	HMDB0013288		91825642	91825642	Pos Late
glycochenodeoxycholate 3-sulfate	X100006641	166124	52974	209	Lipid	Primary Bile Acid Metabolism	3474	NAMED		OS(OC1C[C@]2([H])C(CC1)(C)[C@@H]3[C@@]([C@@](CC4)([H])[C@@](CC3)(C)[C@H]4[C@H](C)CCC(NCC(O)=O)=O)([H])[C@H](O)C2)(=O)=O			HMDB0002409,HMDB0002496,HMDB0002497	HMDB0002409,HMDB0002497		2.11169e+23	21116917;21125002;	Neg
glycodeoxycholate 3-sulfate	X100006642	166126	52975	209	Lipid	Secondary Bile Acid Metabolism	3540	NAMED		OS(OC1CC[C@@]2(C)[C@@](CC[C@]3([H])[C@]2([H])C[C@H](O)[C@@]4(C)[C@]3(CC[C@@H]4[C@H](C)CCC(NCC(O)=O)=O)[H])([H])C1)(=O)=O				0		101602538	101602538	Neg
taurodeoxycholic acid 3-sulfate	X100006644	220740	62889	209	Lipid	Secondary Bile Acid Metabolism	3490	NAMED		C[C@@]12[C@@](CCC3C2C[C@H](O)[C@@]4(C)C3CC[C@@H]4[C@@H](CCC(NCCS(O)(=O)=O)=O)C)([H])C[C@H](OS(O)(=O)=O)CC1				0			0	Neg
trans-3,4-methyleneheptanoate	X100006651	166148	53026	209	Xenobiotics	Food Component/Plant	5151	NAMED		OC(CC1C(CCC)C1)=O				0			0	Neg
phenol glucuronide	X100006679	166417	52747	209	Amino Acid	Tyrosine Metabolism	191	NAMED	WVHAUDNUGBNUDZ-GOVZDWNOBK	O[C@H]1[C@H](OC2=CC=CC=C2)O[C@H](C(O)=O)[C@@H](O)[C@@H]1O	17685-05-1	78692	HMDB0060014	HMDB0060014		87235	87235	Neg
linoleoyl ethanolamide	X100006726	166573	52608	209	Lipid	Endocannabinoid	2182	NAMED	KQXDGUVSAAQARU-HZJYTTRNBB	CCCCC/C=C\C/C=C\CCCCCCCC(NCCO)=O	68171-52-8	4446566	HMDB0012252	HMDB0012252		5283446	5283446	Neg
1,2-dilinoleoyl-GPC (18:2/18:2)	X100008903	165331	52603	402	Lipid	Phosphatidylcholine (PC)	2359	NAMED	FVXDQWZBHIXIEJ-LNDKUQBDBA	CCCCC/C=C\C/C=C\CCCCCCCC(OC[C@@H](OC(CCCCCCC/C=C\C/C=C\CCCCC)=O)COP([O-])(OCC[N+](C)(C)C)=O)=O	998-06-1	4450312	HMDB0008138	HMDB0008138		5288075	5288075	Pos Late
1-stearoyl-2-oleoyl-GPC (18:0/18:1)	X100008904	164562	52438	402	Lipid	Phosphatidylcholine (PC)	2322	NAMED	ATHVAWFAEPLPPQ-VRDBWYNSBX	O=C(CCCCCCCCCCCCCCCCC)OC[C@]([H])(COP(OCC[N+](C)(C)C)([O-])=O)OC(CCCCCCC/C=C\CCCCCCCC)=O	56421-10-4	24766704	HMDB0008038	HMDB0008038		24778825	24778825	Pos Late
1-palmitoyl-2-arachidonoyl-GPC (16:0/20:4n6)	X100008914	165128	52462	402	Lipid	Phosphatidylcholine (PC)	2297	NAMED	IIZPXYDJLKNOIY-JXPKJXOSBS	CCCCCCCCCCCCCCCC(OC[C@@]([H])(OC(CCC/C=C\C/C=C\C/C=C\C/C=C\CCCCC)=O)COP([O-])(OCC[N+](C)(C)C)=O)=O	35418-58-7	8923140	HMDB0007982	HMDB0007982	C05208	10747814	10747814	Pos Late
1-palmitoyl-2-docosahexaenoyl-GPC (16:0/22:6)	X100008915	165342	52610	402	Lipid	Phosphatidylcholine (PC)	2303	NAMED	IESVDEZGAHUQJU-ZLBXKVHBBA	CCCCCCCCCCCCCCCC(OC[C@](OC(CC/C=C\C/C=C\C/C=C\C/C=C\C/C=C\C/C=C\CC)=O)([H])COP([O-])(OCC[N+](C)(C)C)=O)=O	59403-54-2	4946007	HMDB0007991	HMDB0007991		6441886	6441886	Pos Late
1-stearoyl-2-docosahexaenoyl-GPC (18:0/22:6)	X100008916	165343	52611	402	Lipid	Phosphatidylcholine (PC)	2339	NAMED		O=C(CC/C=C\C/C=C\C/C=C\C/C=C\C/C=C\C/C=C\CC)O[C@H](COC(CCCCCCCCCCCCCCCCC)=O)CO[P](OCC[N+](C)(C)C)([O-])=O	59403-52-0		HMDB0008057	HMDB0008057		24778876	24778876	Pos Late
1-(1-enyl-stearoyl)-2-oleoyl-GPE (P-18:0/18:1)	X100008919	165346	52614	402	Lipid	Plasmalogen	2809	NAMED	XVYPOHCSLJZFED-QZEVRULJBC	[H][C@@](COP([O-])(OCC[NH3+])=O)(OC(CCCCCCC/C=C\CCCCCCCC)=O)CO/C=C\CCCCCCCCCCCCCCCC	144371-68-6	24769260	HMDB0011375	HMDB0011375		42607457	42607457	Pos Late
sphingomyelin (d18:1/17:0, d17:1/18:0, d19:1/16:0)	X100008920	165347	52615	402	Lipid	Sphingomyelins	3118	NAMED		O=C(N[C@@]([C@]([H])(O)/C=C/CCCCCCCCCCCCC)([H])COP([O-])(OCC[N+](C)(C)C)=O)CCCCCCCCCCCCCCCC	121999-64-2			0		46891763	46891763	Pos Late
1-palmitoyl-2-stearoyl-GPC (16:0/18:0)	X100008921	165348	52616	402	Lipid	Phosphatidylcholine (PC)	2281	NAMED	PZNPLUBHRSSFHT-RRHRGVEJBV	O=C(CCCCCCCCCCCCCCC)OC[C@]([H])(COP(OCC[N+](C)(C)C)([O-])=O)OC(CCCCCCCCCCCCCCCCC)=O	59403-51-9	24766643	HMDB0007970	HMDB0007970	C03889	24778686	24778686	Pos Late
2-hydroxybutyrate/2-hydroxyisobutyrate	X100008928	164309	52281	305	Amino Acid	Glutathione Metabolism	582	NAMED		CCC(O)C(O)=O			HMDB0000729,HMDB00008	HMDB0000729,HMDB00008	C21297,C05984	4408644277439	11671;440864;4277439	Polar
oleate/vaccenate (18:1)	X100008930	164313	52285	209	Lipid	Long Chain Monounsaturated Fatty Acid	1533	NAMED		OC(CCCCCCC/C=C\CCCCCCCC)=O			HMDB0003231,HMDB0000573,HMDB0240219,HMDB0000207	HMDB0003231,HMDB0000573,HMDB0240219,HMDB0000207	C21944,C08367,C01712,C00712	5.28276e+25	5281127;445639;5281127;445639	Neg
1-palmitoleoylglycerol (16:1)*	X100008952	164555	52431	209	Lipid	Monoacylglycerol	2852	NAMED		CCCCCC/C=C/CCCCCCCC(OCC(O)CO)=O				0			0	Neg
palmitoyl dihydrosphingomyelin (d18:0/16:0)*	X100008954	164558	52434	402	Lipid	Dihydrosphingomyelins	3099	NAMED	QHZIGNLCLJPLCU-QPPIDDCLBH	[H][C@](NC(CCCCCCCCCCCCCCC)=O)(COP(OCC[N+](C)(C)C)([O-])=O)[C@@](O)([H])CCCCCCCCCCCCCCC		8115586	HMDB0010168	HMDB0010168		9939965	9939965	Pos Late
tricosanoyl sphingomyelin (d18:1/23:0)*	X100008955	164560	52436	402	Lipid	Sphingomyelins	3107	NAMED		[H][C@](NC(CCCCCCCCCCCCCCCCCCCCCC)=O)(COP(OCC[N+](C)(C)C)([O-])=O)[C@@](O)([H])/C=C/CCCCCCCCCCCCC			HMDB0012105	HMDB0012105			0	Pos Late
sphingomyelin (d18:2/23:0, d18:1/23:1, d17:1/24:1)*	X100008956	164559	52435	402	Lipid	Sphingomyelins	3128	NAMED		[H][C@](NC(CCCCCCCCCCCCCCCCCCCCCC)=O)(COP(OCC[N+](C)(C)C)([O-])=O)[C@@](O)([H])/C=C/CCCCCCCC/C=C\CCC				0		134757653	134757653	Pos Late
sphingomyelin (d18:2/24:1, d18:1/24:2)*	X100008957	164561	52437	402	Lipid	Sphingomyelins	3130	NAMED		[H][C@](NC(CCCCCCCCCCCCC/C=C\CCCCCCCC)=O)(COP(OCC[N+](C)(C)C)([O-])=O)[C@@](O)([H])/C=C/CCCCCCCC/C=C\CCC				0		85336023	85336023	Pos Late
1-stearoyl-2-linoleoyl-GPE (18:0/18:2)*	X100008976	165108	52446	402	Lipid	Phosphatidylethanolamine (PE)	2429	NAMED	YDTWOEYVDRKKCR-KNERPIHHBL	O=C(CCCCCCCCCCCCCCCCC)OC[C@]([H])(COP(OCCN)(O)=O)OC(CCCCCCC/C=C\C/C=C\CCCCC)=O		7825699	HMDB0008994	HMDB0008994		9546749	9546749	Pos Late
1-stearoyl-2-arachidonoyl-GPE (18:0/20:4)	X100008977	165110	52447	402	Lipid	Phosphatidylethanolamine (PE)	2438	NAMED	ANRKEHNWXKCXDB-BHFWLYLHBY	O=C(CCCCCCCCCCCCCCCCC)OC[C@]([H])(COP(OCCN)(O)=O)OC(CCC/C=C\C/C=C\C/C=C\C/C=C\CCCCC)=O		4451158	HMDB0009003	HMDB0009003	C05210	5289133	5289133	Pos Late
1-stearoyl-2-linoleoyl-GPC (18:0/18:2)*	X100008980	165115	52452	402	Lipid	Phosphatidylcholine (PC)	2325	NAMED		CCCCCCCCCCCCCCCCCC(OCC(OC(CCCCCCC/C=C/C/C=C/CCCCC)=O)COP([O-])(OCC[N+](C)(C)C)=O)=O			HMDB0008039	HMDB0008039		6441487	6441487	Pos Late
1-palmitoyl-2-palmitoleoyl-GPC (16:0/16:1)*	X100008984	165143	52470	402	Lipid	Phosphatidylcholine (PC)	2279	NAMED		CCCCCCCCCCCCCCCC(OCC(OC(CCCCCCC/C=C/CCCCCC)=O)COP([O-])(OCC[N+](C)(C)C)=O)=O			HMDB0007969	HMDB0007969		6443788	6443788	Pos Late
1-palmitoyl-2-dihomo-linolenoyl-GPC (16:0/20:3n3 or 6)*	X100008985	165119	52454	402	Lipid	Phosphatidylcholine (PC)	2293	NAMED		CCCCCCCCCCCCCCCC(OC[C@@H](OC(CCCCCC/C=C\C/C=C\C/C=C\CCCCC)=O)COP([O-])(OCC[N+](C)(C)C)=O)=O				0			0	Pos Late
1-palmitoyl-2-arachidonoyl-GPE (16:0/20:4)*	X100008990	165131	52464	402	Lipid	Phosphatidylethanolamine (PE)	2416	NAMED	DRIVXEVMDWCWLI-CAQMIEAIBF	O=C(CCCCCCCCCCCCCCC)OC[C@]([H])(COP(OCCN)(O)=O)OC(CCC/C=C\C/C=C\C/C=C\C/C=C\CCCCC)=O		7825750	HMDB0005323	HMDB0005323	C05210	9546800	9546800	Pos Late
1-palmitoyl-2-docosahexaenoyl-GPE (16:0/22:6)*	X100008991	165133	52465	402	Lipid	Phosphatidylethanolamine (PE)	2418	NAMED	MPWUZHVZZKSTPV-MADBQMNMBW	O=C(CCCCCCCCCCCCCCC)OC[C@]([H])(COP(OCCN)(O)=O)OC(CC/C=C\C/C=C\C/C=C\C/C=C\C/C=C\C/C=C\CC)=O		7825749	HMDB0008946	HMDB0008946		9546799	9546799	Pos Late
1-stearoyl-2-docosahexaenoyl-GPE (18:0/22:6)*	X100008992	165134	52466	402	Lipid	Phosphatidylethanolamine (PE)	2442	NAMED	XYYHNDVKALDFHQ-OXHZBIAZBI	O=C(CCCCCCCCCCCCCCCCC)OC[C@]([H])(COP(OCCN)(O)=O)OC(CC/C=C\C/C=C\C/C=C\C/C=C\C/C=C\C/C=C\CC)=O		7825748	HMDB0009012	HMDB0009012		9546798	9546798	Pos Late
1-palmitoyl-2-arachidonoyl-GPI (16:0/20:4)*	X100008993	208085	52467	402	Lipid	Phosphatidylinositol (PI)	2539	NAMED	KIQYUSYSJTUGFZ-GWAZTMTOBN	O=C(CCCCCCCCCCCCCCC)OC[C@@]([H])(OC(CCC/C=C\C/C=C\C/C=C\C/C=C\CCCCC)=O)COP(O[C@H]1[C@H](O)[C@@H](O)[C@H](O)[C@@H](O)[C@H]1O)(O)=O		24767674	HMDB0009789	HMDB0009789			0	Pos Late
1-stearoyl-2-linoleoyl-GPI (18:0/18:2)	X100008994	208084	52468	402	Lipid	Phosphatidylinositol (PI)	2543	NAMED	KZVRAFHIKMDULK-PDPKURFXBD	O=C(CCCCCCCCCCCCCCCCC)OC[C@@]([H])(OC(CCCCCCC/C=C\C/C=C\CCCCC)=O)COP(O[C@H]1[C@H](O)[C@@H](O)[C@H](O)[C@@H](O)[C@H]1O)(O)=O		24767694	HMDB0009809	HMDB0009809			0	Pos Late
gamma-tocopherol/beta-tocopherol	X100008998	165151	52473	402	Cofactors and Vitamins	Tocopherol Metabolism	4382	NAMED		CC1=C(C(CC2)=CC(O)=C1C)O[C@@]2(CCC[C@@H](CCC[C@@H](CCCC(C)C)C)C)C			HMDB0006335,HMDB0001492	HMDB0006335,HMDB0001492	C14152,C02483		0	Pos Late
1-(1-enyl-stearoyl)-2-arachidonoyl-GPE (P-18:0/20:4)*	X100008999	165154	52475	402	Lipid	Plasmalogen	2818	NAMED	URPXXNCTXCOATD-FXMFQVEGBH	[H][C@](OC(CCC/C=C\C/C=C\C/C=C\C/C=C\CCCCC)=O)(COP(OCCN)(O)=O)CO/C=C\CCCCCCCCCCCCCCCC		7826008	HMDB0005779	HMDB0005779		9547058	9547058	Pos Late
1-(1-enyl-palmitoyl)-2-arachidonoyl-GPE (P-16:0/20:4)*	X100009002	165435	52673	402	Lipid	Plasmalogen	2804	NAMED	UUYSKERSKRMYME-MAIXUNBTBG	[H][C@](OC(CCC/C=C\C/C=C\C/C=C\C/C=C\CCCCC)=O)(COP(OCCN)(O)=O)CO/C=C\CCCCCCCCCCCCCC		24769238	HMDB0011352	HMDB0011352		52925126	52925126	Pos Late
1-(1-enyl-palmitoyl)-2-oleoyl-GPE (P-16:0/18:1)*	X100009005	165158	52477	402	Lipid	Plasmalogen	2800	NAMED	ZVVYJAAMWXATNY-PRWZWGSOBE	[H][C@](OC(CCCCCCC/C=C\CCCCCCCC)=O)(COP(OCCN)(O)=O)CO/C=C\CCCCCCCCCCCCCC		24769228	HMDB0011342	HMDB0011342		52925128	52925128	Pos Late
1-(1-enyl-palmitoyl)-2-oleoyl-GPC (P-16:0/18:1)*	X100009007	165160	52478	402	Lipid	Plasmalogen	2806	NAMED		[H][C@](OC(CCCCCCC/C=C\CCCCCCCC)=O)(CO[P-](OCC[N+](C)(C)C)([O])=O)CO/C=C\CCCCCCCCCCCCCC			HMDB0007996	HMDB0007996		34779384	34779384	Pos Late
1-(1-enyl-palmitoyl)-2-linoleoyl-GPC (P-16:0/18:2)*	X100009009	165449	52682	402	Lipid	Plasmalogen	2814	NAMED	QLEHHUPUHJPURI-PWYDUFMYBJ	[H][C@](OC(CCCCCCC/C=C\C/C=C\CCCCC)=O)(COP(OCC[N+](C)(C)C)([O-])=O)CO/C=C\CCCCCCCCCCCCCC		24767486	HMDB0011211	HMDB0011211		24779386	24779386	Pos Late
1-(1-enyl-palmitoyl)-2-arachidonoyl-GPC (P-16:0/20:4)*	X100009014	165459	52689	402	Lipid	Plasmalogen	2813	NAMED	IOYKZPNDXIIXLN-LOQSCQKMBD	[H][C@](OC(CCC/C=C\C/C=C\C/C=C\C/C=C\CCCCC)=O)(COP(OCC[N+](C)(C)C)([O-])=O)CO/C=C\CCCCCCCCCCCCCC		24767495	HMDB0011220	HMDB0011220			0	Pos Late
sphingomyelin (d18:1/21:0, d17:1/22:0, d16:1/23:0)*	X100009025	165187	52495	402	Lipid	Sphingomyelins	3124	NAMED		[H][C@](NC(CCCCCCCCCCCCCCCCCCCC)=O)(COP(OCC[N+](C)(C)C)([O-])=O)[C@@](O)([H])/C=C/CCCCCCCCCCCCC				0			0	Pos Late
behenoyl dihydrosphingomyelin (d18:0/22:0)*	X100009026	210829	57331	402	Lipid	Dihydrosphingomyelins	3100	NAMED	FONAXCRWZQFJHY-JCGOJSMZBF	[H][C@](NC(CCCCCCCCCCCCCCCCCCCCC)=O)(COP(OCC[N+](C)(C)C)([O-])=O)[C@@](O)([H])CCCCCCCCCCCCCCC		24846880	HMDB0012091	HMDB0012091		44260132	44260132	Pos Late
sphingomyelin (d18:0/18:0, d19:0/17:0)*	X100009027	211136	57473	402	Lipid	Dihydrosphingomyelins	3101	NAMED		[H][C@](NC(CCCCCCCCCCCCCCCCC)=O)(COP(OCC[N+](C)(C)C)([O-])=O)[C@@](O)([H])CCCCCCCCCCCCCCC		24846878	HMDB0012087	HMDB0012087		44260130	44260130	Pos Late
N-palmitoyl-sphinganine (d18:0/16:0)	X100009028	165334	52604	402	Lipid	Dihydroceramides	3009	NAMED	GCGTXOVNNFGTPQ-JHOUSYSJBP	[H][C@](NC(CCCCCCCCCCCCCCC)=O)(CO)[C@@](O)([H])CCCCCCCCCCCCCCC	5966-29-0	4446685	HMDB11760	HMDB11760		5283572	5283572	Pos Late
lactosyl-N-palmitoyl-sphingosine (d18:1/16:0)	X100009030	166340	53010	402	Lipid	Lactosylceramides (LCER)	3087	NAMED		O=C(CCCCCCCCCCCCCCC)N[C@@]([C@]([H])(O)/C=C/CCCCCCCCCCCCC)([H])CO[C@H](O1)[C@H](O)[C@@H](O)[C@@H]([C@H]1CO)O[C@H](O2)[C@H](O)[C@@H](O)[C@H]([C@H]2CO)O	4201-62-1			0		53477895	53477895	Pos Late
myristoyl dihydrosphingomyelin (d18:0/14:0)*	X100009038	210891	57365	402	Lipid	Dihydrosphingomyelins	3098	NAMED		[H][C@](NC(CCCCCCCCCCCCC)=O)(COP(OCC[N+](C)(C)C)([O-])=O)[C@@](O)([H])CCCCCCCCCCCCCCC		24846886	HMDB0012085	HMDB0012085		44260138	44260138	Pos Late
5-hydroxyindole sulfate	X100009042	166012	52914	209	Amino Acid	Tryptophan Metabolism	320	NAMED		OS(OC1=CC=C2C(C=CN2)=C1)(=O)=O				0			129817528	Neg
phenylacetylglutamate	X100009045	166034	52925	209	Peptide	Acetylated Peptides	1186	NAMED	PTSRBZOZSRJCKX-JTQLQIEIBG	O=C(N[C@H](C(O)=O)CCC(O)=O)CC1=CC=CC=C1		9754592	HMDB0059772	HMDB0059772		11579826	11579826	Neg
1-palmitoyl-2-oleoyl-GPI (16:0/18:1)*	X100009066	208075	52669	402	Lipid	Phosphatidylinositol (PI)	2534	NAMED		O=C(CCCCCCCCCCCCCCC)OC[C@@]([H])(OC(CCCCCCC/C=C\CCCCCCCC)=O)COP(O[C@H]1[C@H](O)[C@@H](O)[C@H](O)[C@@H](O)[C@H]1O)(O)=O		24767668	HMDB0009783	HMDB0009783		71296232	71296232	Pos Late
1-(1-enyl-palmitoyl)-2-linoleoyl-GPE (P-16:0/18:2)*	X100009069	165443	52677	402	Lipid	Plasmalogen	2801	NAMED		[H][C@](OC(CCCCCCC/C=C\C/C=C\CCCCC)=O)(COP(OCCN)(O)=O)CO/C=C\CCCCCCCCCCCCCC		24769229	HMDB0011343	HMDB0011343		52925127	52925127	Pos Late
1-oleoyl-2-linoleoyl-GPE (18:1/18:2)*	X100009078	165457	52687	402	Lipid	Phosphatidylethanolamine (PE)	2444	NAMED		O=C(CCCCCCC/C=C\CCCCCCCC)OC[C@]([H])(COP(OCCN)(O)=O)OC(CCCCCCC/C=C\C/C=C\CCCCC)=O		7825703	HMDB0005349	HMDB0005349		9546753	9546753	Pos Late
1-oleoyl-2-docosahexaenoyl-GPC (18:1/22:6)*	X100009130	165470	52697	402	Lipid	Phosphatidylcholine (PC)	2358	NAMED		O=C(CCCCCCC/C=C\CCCCCCCC)OC[C@]([H])(COP(OCC[N+](C)(C)C)([O-])=O)OC(CC/C=C\C/C=C\C/C=C\C/C=C\C/C=C\C/C=C\CC)=O		24766785	HMDB0008123	HMDB0008123		24778955	24778955	Pos Late
1-linoleoyl-2-arachidonoyl-GPC (18:2/20:4n6)*	X100009131	165488	52710	402	Lipid	Phosphatidylcholine (PC)	2365	NAMED		O=C(CCCCCCC/C=C\C/C=C\CCCCC)OC[C@]([H])(COP(OCC[N+](C)(C)C)([O-])=O)OC(CCC/C=C\C/C=C\C/C=C\C/C=C\CCCCC)=O		24766809	HMDB0008147	HMDB0008147	C05208	24778979	24778979	Pos Late
1-myristoyl-2-arachidonoyl-GPC (14:0/20:4)*	X100009139	166625	53195	402	Lipid	Phosphatidylcholine (PC)	2266	NAMED		O=C(CCCCCCCCCCCCC)OC[C@]([H])(COP(OCC[N+](C)(C)C)([O-])=O)OC(CCC/C=C\C/C=C\C/C=C\C/C=C\CCCCC)=O		24766559	HMDB0007883	HMDB0007883		24778634	24778634	Pos Late
1-(1-enyl-palmitoyl)-2-palmitoleoyl-GPC (P-16:0/16:1)*	X100009160	165492	52713	402	Lipid	Plasmalogen	2803	NAMED		[H][C@](OC(CCCCCCC/C=C\CCCCCC)=O)(COP(OCC[N+](C)(C)C)([O-])=O)CO/C=C\CCCCCCCCCCCCCC		24767482	HMDB0011207	HMDB0011207		52923882	52923882	Pos Late
1-(1-enyl-palmitoyl)-2-palmitoyl-GPC (P-16:0/16:0)*	X100009162	165495	52716	402	Lipid	Plasmalogen	2802	NAMED		[H][C@](OC(CCCCCCCCCCCCCCC)=O)(COP(OCC[N+](C)(C)C)([O-])=O)CO/C=C\CCCCCCCCCCCCCC		9322076	HMDB0011206	HMDB0011206		11146967	11146967	Pos Late
1-stearoyl-2-oleoyl-GPI (18:0/18:1)*	X100009181	210892	52726	402	Lipid	Phosphatidylinositol (PI)	2542	NAMED		O=C(CCCCCCCCCCCCCCCCC)OC[C@@]([H])(OC(CCCCCCC/C=C\CCCCCCCC)=O)COP(O[C@H]1[C@H](O)[C@@H](O)[C@H](O)[C@@H](O)[C@H]1O)(O)=O				0			0	Pos Late
1,2-dilinoleoyl-GPE (18:2/18:2)*	X100009217	166599	53174	402	Lipid	Phosphatidylethanolamine (PE)	2452	NAMED		O=C(CCCCCCC/C=C\C/C=C\CCCCC)OC[C@]([H])(COP(OCCN)(O)=O)OC(CCCCCCC/C=C\C/C=C\CCCCC)=O		7825762	HMDB0009093	HMDB0009093		9546812	9546812	Pos Late
1-oleoyl-2-arachidonoyl-GPE (18:1/20:4)*	X100009219	210837	55041	402	Lipid	Phosphatidylethanolamine (PE)	2447	NAMED		O=C(CCCCCCC/C=C\CCCCCCCC)OC[C@]([H])(COP(OCCN)(O)=O)OC(CCC/C=C\C/C=C\C/C=C\C/C=C\CCCCC)=O		24768534	HMDB0009069	HMDB0009069		348281223	348281223	Pos Late
1-(1-enyl-stearoyl)-2-linoleoyl-GPE (P-18:0/18:2)*	X100009225	165539	52748	402	Lipid	Plasmalogen	2810	NAMED		[H][C@](OC(CCCCCCC/C=C\C/C=C\CCCCC)=O)(COP(OCCN)(O)=O)CO/C=C\CCCCCCCCCCCCCCCC		24769261	HMDB0011376	HMDB0011376			0	Pos Late
1-linoleoyl-GPG (18:2)*	X100009227	207774	54885	209	Lipid	Lysophospholipid	2715	NAMED		[H][C@@](CO)(O)COP(OC[C@]([H])(O)COC(CCCCCCC/C=C\C/C=C\CCCCC)=O)(O)=O				0			0	Neg
thioproline	X100009232	179281	53231	400	Xenobiotics	Chemical	6239	NAMED	DZLNHFMRPBPULJ-VKHMYHEABX	O=C(O)[C@]1(NCSC1)[H]	34592-47-4	84120		HMDB0062164		93176	93176	Pos Early
palmitoylcholine	X100009233	166270	52944	402	Lipid	Fatty Acid Metabolism (Acyl Choline)	1943	NAMED		C[N+](C)(C)CCOC(CCCCCCCCCCCCCC[CH2-])=O		133731	HMDB0240592	HMDB0240592		151731	151731	Pos Late
2-methylserine	X100009246	179277	53229	400	Amino Acid	Glycine, Serine and Threonine Metabolism	16	NAMED	CDUUKBXTEOFITR-UHFFFAOYAW	OCC(N)(C)C(O)=O		85112		0	C02115	94309	94309	Pos Early
glycocholate glucuronide (1)	X100009259	166130	52977	209	Lipid	Primary Bile Acid Metabolism	3475	NAMED		O[C@H]1CC2[C@]3(CC[C@H](CC3C[C@H](C2C4CCC([C@@]14C)[C@@H](CCC(NCC(O)=O)=O)C)O)OC5C(C(C(C(O5)C(O)=O)O)O)O)C				0		44263357	44263357	Neg
glycochenodeoxycholate glucuronide (1)	X100009264	166140	52983	209	Lipid	Primary Bile Acid Metabolism	3472	NAMED		O[C@H]1[C@@]2([C@@]([H])([C@]3(CC[C@H](C[C@]3(C1)[H])O[C@H]4[C@@H]([C@H]([C@@H]([C@H](O4)C(O)=O)O)O)O)C)CC[C@]5([C@]2(CC[C@@H]5[C@@H](CCC(NCC(O)=O)=O)C)[H])C)[H]			HMDB0002579	HMDB0002579		44263370	44263370	Neg
(S)-3-hydroxybutyrylcarnitine	X100009271	166220	52984	400	Lipid	Fatty Acid Metabolism (Acyl Carnitine, Hydroxy)	1920	NAMED		CC(O)CC(OC(C[N+](C)(C)C)CC([O-])=O)=O			HMDB0013127	HMDB0013127		71464477	71464477	Pos Early
glycosyl-N-palmitoyl-sphingosine (d18:1/16:0)	X100009272	166346	53013	402	Lipid	Hexosylceramides (HCER)	3057	NAMED		[H][C@](O)([C@@](NC(CCCCCCCCCCCCCCC)=O)(CO[C@@H]1O[C@H](CO)[C@@H](O)[C@H](O)[C@H]1O)[H])/C=C/CCCCCCCCCCCCC				0			0	Pos Late
methylsuccinoylcarnitine	X100009275	166248	53031	400	Amino Acid	Leucine, Isoleucine and Valine Metabolism	411	NAMED		[O-]C(CC(C[N+](C)(C)C)OC(CC(C(O)=O)C)=O)=O				0			0	Pos Early
catechol glucuronide	X100009326	179153	53243	209	Amino Acid	Tyrosine Metabolism	237	NAMED		O[C@H]([C@@H](O)[C@@H]1O)[C@@H](O[C@@H]1C(O)=O)OC(C=CC=C2)=C2O				0		75124209	75124209	Neg
furaneol sulfate	X100009328	207689	54795	209	Xenobiotics	Food Component/Plant	5159	NAMED		OS(OC1=C(C)OC(C)C1=O)(=O)=O				0		59815364	59815364	Neg
ascorbic acid 2-sulfate	X100009329	222872	63590	305	Cofactors and Vitamins	Ascorbate and Aldarate Metabolism	4348	NAMED	SKKZOYBAANIUOV-ZAFYKAAXBH	O[C@@H](CO)[C@@](C1=O)([H])OC(O)=C1OS(O)(=O)=O		77998	HMDB0060649	HMDB0060649		54676864	54676864	Polar
oleoylcholine	X100009331	179345	53260	402	Lipid	Fatty Acid Metabolism (Acyl Choline)	1944	NAMED		O=C(CCCCCCC/[C-]=C/CCCCCCCC)OCC[N+](C)(C)C			HMDB0240596	HMDB0240596		59040790	59040790	Pos Late
arachidonoylcholine	X100009332	179347	53261	402	Lipid	Fatty Acid Metabolism (Acyl Choline)	1952	NAMED		O=C(CCC/[C-]=C/C/C=C/C/C=C/C/C=C/CCCCC)OCC[N+](C)(C)C			HMDB0240583	HMDB0240583		122198216	122198216	Pos Late
docosahexaenoylcholine	X100009333	179351	53263	402	Lipid	Fatty Acid Metabolism (Acyl Choline)	1951	NAMED		O=C(CC/C=[C-]/C/C=C/C/C=C/C/C=C/C/C=C/C/C=C/CC)OCC[N+](C)(C)C				HMDB0240647			9823108	Pos Late
dihomo-linolenoyl-choline	X100009335	179349	53262	402	Lipid	Fatty Acid Metabolism (Acyl Choline)	1947	NAMED		O=C(CCCCCC/C=[C-]/C/C=C/C/C=C/CCCCC)OCC[N+](C)(C)C				0			0	Pos Late
caffeic acid sulfate	X100009337	179431	53254	305	Xenobiotics	Food Component/Plant	5203	NAMED	SNVAIAITQIIEMQ-DUXPYHPUBQ	OS(OC1=CC=C(C=C1O)/C=C/C(O)=O)(=O)=O		30777608	HMDB0041708	HMDB0041708		21668705	21668705	Polar
1-linoleoyl-2-linolenoyl-GPC (18:2/18:3)*	X100009343	166602	53176	402	Lipid	Phosphatidylcholine (PC)	2360	NAMED		O=C(CCCCCCC/C=C\C/C=C\CCCCC)OC[C@]([H])(COP(OCC[N+](C)(C)C)([O-])=O)OC(CCCCCCC/C=C\C/C=C\C/C=C\CC)=O		24766802	HMDB0008141	HMDB0008141		52922731	52922731	Pos Late
1-palmitoleoyl-2-linolenoyl-GPC (16:1/18:3)*	X100009345	166609	53180	402	Lipid	Phosphatidylcholine (PC)	2310	NAMED		O=C(CCCCCCC/C=C\CCCCCC)OC[C@]([H])(COP(OCC[N+](C)(C)C)([O-])=O)OC(CCCCCCC/C=C\C/C=C\C/C=C\CC)=O		24766677	HMDB0008008	HMDB0008008		52922452	52922452	Pos Late
hexadecadienoate (16:2n6)	X100009394	212703	57652	209	Lipid	Long Chain Polyunsaturated Fatty Acid (n3 and n6)	1566	NAMED	WPJGPAAPSBVXNU-HZJYTTRNBL	CCCCC/C=C\C/C=C\CCCCCC(O)=O	28290-73-5	13628094	HMDB0000477	HMDB0000477		13932172	13932172	Neg
palmitoleoylcarnitine (C16:1)*	X100009406	178791	53223	402	Lipid	Fatty Acid Metabolism (Acyl Carnitine, Monounsaturated)	1885	NAMED	JFAGPSOZZSTLRF-KHPPLWFEBO	O=C(OC(CC([O-])=O)C[N+](C)(C)C)CCCCCCC/C=C\CCCCCC		28639183		HMDB0240782		71464547	71464547	Pos Late
pimeloylcarnitine/3-methyladipoylcarnitine (C7-DC)	X100009407	178792	53224	400	Lipid	Fatty Acid Metabolism (Acyl Carnitine, Dicarboxylate)	1914	NAMED		[O-]C(CC(C[N+](C)(C)C)OC(CCCCCC(O)=O)=O)=O				HMDB0013328			85525	Pos Early
4-hydroxyphenylacetylglutamine	X100010850	208352	55017	209	Peptide	Acetylated Peptides	1189	NAMED		O=C(N[C@@H](CCC(N)=O)C(O)=O)CC(C=C1)=CC=C1O				HMDB0006061			440731	Neg
2,3-dihydroxy-2-methylbutyrate	X100010869	212076	57547	209	Amino Acid	Leucine, Isoleucine and Valine Metabolism	429	NAMED	AOWPAWLEXIYETE-UHFFFAOYAH	OC(C)(C(O)=O)C(C)O	14868-24-7	266858	HMDB0029576	HMDB0029576		301941	301941	Neg
2'-O-methylcytidine	X100010895	211532	57554	400	Nucleotide	Pyrimidine Metabolism, Cytidine containing	4264	NAMED	RFCQJGFZUQFYRF-ZOQUXTDFBZ	O=C1N(C=CC(N)=N1)[C@@H]([C@H](OC)[C@@H]2O)O[C@@H]2CO	2140-72-9	133067		0		150971	150971	Pos Early
2'-O-methyluridine	X100010896	212709	57655	209	Nucleotide	Pyrimidine Metabolism, Uracil containing	4223	NAMED	SXUXMRMBWZCMEN-ZOQUXTDFBL	CO[C@@H]1[C@@H]([C@H](O[C@H]1N2C=CC(NC2=O)=O)CO)O	2140-76-3	92343		HMDB0240328		102212	102212	Neg
gamma-glutamyl-alpha-lysine	X100010901	208464	55015	400	Peptide	Gamma-glutamyl Amino Acid	640	NAMED	LNLLNTMHVMIMOG-YUMQZZPRBS	O=C(N[C@@H](CCCCN)C(O)=O)CC[C@H](N)C(O)=O		58747		0		65254	65254	Pos Early
linoleoyl-arachidonoyl-glycerol (18:2/20:4) [1]*	X100010922	208040	54955	402	Lipid	Diacylglycerol	2941	NAMED		OC[C@](OC(CCC/C=C\C/C=C\C/C=C\C/C=C\CCCCC)=O)(COC(CCCCCCC/C=C\C/C=C\CCCCC)=O)[H]			HMDB0007257	HMDB0007257		9543796	9543796	Pos Late
linoleoyl-arachidonoyl-glycerol (18:2/20:4) [2]*	X100010923	208041	54956	402	Lipid	Diacylglycerol	2942	NAMED		OC[C@](COC(CCCCCCC/C=C\C/C=C\CCCCC)=O)([H])OC(CCC/C=C\C/C=C\C/C=C\C/C=C\CCCCC)=O			HMDB0007257	HMDB0007257		9543796	9543796	Pos Late
perfluorooctanesulfonate (PFOS)	X100010955	211466	57564	305	Xenobiotics	Chemical	6190	NAMED	YFSUTJLHUFNCNZ-UHFFFAOYAS	O=S(C(F)(F)C(F)(F)C(F)(F)C(F)(F)C(F)(F)C(F)(F)C(F)(F)C(F)(F)F)(O)=O	1763-23-1	67068	HMDB0059586	HMDB0059586	C18142	74483	74483	Polar
N-palmitoyl-sphingadienine (d18:2/16:0)*	X100015609	211068	57416	402	Lipid	Ceramides	3031	NAMED		[H][C@](NC(CCCCCCCCCCCCCCC)=O)(CO)[C@@](O)([H])/C=C/CCCCCCCC/C=C\CCC				0			0	Pos Late
lactosyl-N-nervonoyl-sphingosine (d18:1/24:1)*	X100015620	210897	57370	402	Lipid	Lactosylceramides (LCER)	3091	NAMED	MKOKWBRPIBQYJJ-VMHDMWLQBO	[H][C@](NC(CCCCCCCCCCCCC/C=C\CCCCCCCC)=O)(CO[C@H]1[C@H](O)[C@@H](O)[C@H](O[C@H]2[C@H](O)[C@@H](O)[C@@H](O)[C@H](O2)CO)[C@H](O1)CO)[C@@](O)([H])/C=C/CCCCCCCCCCCCC		24846896		0			0	Pos Late
glycosyl-N-behenoyl-sphingadienine (d18:2/22:0)*	X100015625	211074	57421	402	Lipid	Hexosylceramides (HCER)	3068	NAMED		[H][C@](NC(CCCCCCCCCCCCCCCCCCCCC)=O)(CO[C@H]1[C@H](O)[C@@H](O)[C@@H](O)[C@@H](CO)O1)[C@@](O)([H])/C=C/CCCCCCCC/C=C\CCC				0			0	Pos Late
N-stearoyl-sphingadienine (d18:2/18:0)*	X100015632	211069	57417	402	Lipid	Ceramides	3032	NAMED		CCCCCCCCCCCCCCCCCC(NC(C(O)/C=C/CCCCCCCC/C=C/CCC)CO)=O				0		132282053	132282053	Pos Late
N-oleoylserine	X100015641	212727	57664	209	Lipid	Endocannabinoid	2196	NAMED	MBDKGXAMSZIDKF-KTKRTIGZBQ	CCCCCCCC/C=C\CCCCCCCC(NC(C(O)=O)CO)=O		21466990		0		44190514	44190514	Neg
sphingadienine	X100015643	211079	57426	402	Lipid	Sphingolipid Synthesis	3002	NAMED	KWDXKYNWAKMLKK-YQMRQDNGBF	OC(/C=C/CCCCCCCC/C=C\CCC)C(CO)N([H])[H]	25696-03-1	4952479		0		6449795	6449795	Pos Late
N-palmitoyl-heptadecasphingosine (d17:1/16:0)*	X100015731	211083	57430	402	Lipid	Ceramides	3043	NAMED		OC(/C=C/CCCCCCCCCCCC)C(CO)NC(CCCCCCCCCCCCCCC)=O				0			0	Pos Late
ceramide (d18:1/14:0, d16:1/16:0)*	X100015735	211086	57432	402	Lipid	Ceramides	3047	NAMED		OC(/C=C/CCCCCCCCCCCCC)C(CO)NC(CCCCCCCCCCCCC)=O				0			0	Pos Late
ceramide (d18:1/17:0, d17:1/18:0)*	X100015737	211088	57434	402	Lipid	Ceramides	3048	NAMED		OC(/C=C/CCCCCCCCCCCCC)C(CO)NC(CCCCCCCCCCCCCCCC)=O				0			0	Pos Late
glycosyl ceramide (d18:2/24:1, d18:1/24:2)*	X100015745	211107	57453	402	Lipid	Hexosylceramides (HCER)	3082	NAMED		OC(/C=C/CCCCCCCC/C=C\CCC)C(COC1C(O)C(O)C(O)C(CO)O1)NC(CCCCCCCCCCCCC/C=C\CCCCCCCC)=O				0			0	Pos Late
glycosyl-N-tricosanoyl-sphingadienine (d18:2/23:0)*	X100015748	211099	57445	402	Lipid	Hexosylceramides (HCER)	3069	NAMED		[H][C@](NC(CCCCCCCCCCCCCCCCCCCCCC)=O)(CO[C@H]1[C@H](O)[C@@H](O)[C@@H](O)[C@@H](CO)O1)[C@@](O)([H])/C=C/CCCCCCCC/C=C\CCC				0			0	Pos Late
glycosyl ceramide (d18:1/23:1, d17:1/24:1)*	X100015751	211102	57448	402	Lipid	Hexosylceramides (HCER)	3081	NAMED		CCCCCCCCCCCCC/C=C/C(O)C(NC(CCCCCCCCC/C=C/CCCCCCCCCCC)=O)COC1OC(CO)C(O)C(O)C1O				0			0	Pos Late
glycosyl-N-(2-hydroxynervonoyl)-sphingosine (d18:1/24:1(2OH))*	X100015752	211098	57444	402	Lipid	Hexosylceramides (HCER)	3064	NAMED		O=C(C(O)CCCCCCCCCCCC/C=C\CCCCCCCC)NC(COC1OC(CO)C(O)C(O)C1O)C(O)/C=C/CCCCCCCCCCCCC				0			0	Pos Late
stearoylcholine*	X100015759	211120	57464	402	Lipid	Fatty Acid Metabolism (Acyl Choline)	1950	NAMED		C[N+](C)(C)C[CH-]OC(CCCCCCCCCCCCCCCCC)=O			HMDB0240648	HMDB0240648		90111	90111	Pos Late
linoleoylcholine*	X100015760	211119	57463	402	Lipid	Fatty Acid Metabolism (Acyl Choline)	1948	NAMED		C[N+](C)(C)C[CH-]OC(CCCCCCC/C=C/C/C=C/CCCCC)=O			HMDB0013213	HMDB0013213		53481656	53481656	Pos Late
docosatrienoate (22:3n6)*	X100015762	211123	57467	209	Lipid	Long Chain Polyunsaturated Fatty Acid (n3 and n6)	1574	NAMED		CCCCC/C=C/C/C=C/C/C=C/CCCCCCCCC(O)=O				HMDB0002823		75955220	75955220	Neg
nisinate (24:6n3)	X100015785	213739	57810	209	Lipid	Long Chain Polyunsaturated Fatty Acid (n3 and n6)	1565	NAMED	YHGJECVSSKXFCJ-KUBAVDMBBQ	OC(CCCC/C=C\C/C=C\C/C=C\C/C=C\C/C=C\C/C=C\CC)=O	68378-49-4	9967286	HMDB0013025	HMDB0013025		11792612	11792612	Neg
sphingomyelin (d18:0/20:0, d16:0/22:0)*	X100015786	211139	57476	402	Lipid	Dihydrosphingomyelins	3102	NAMED		CCCCCCCCCCCCCCC[C@@H](O)[C@@H](NC(CCCCCCCCCCCCCCCCCCC)=O)COP([O-])(OCC[N+](C)(C)C)=O				0			0	Pos Late
sphingomyelin (d18:1/19:0, d19:1/18:0)*	X100015787	211138	57475	402	Lipid	Sphingomyelins	3120	NAMED		CCCCCCCCCCCCCCCCCCC(N[C@H]([C@H](O)/C=C/CCCCCCCCCCCCC)COP([O-])(OCC[N+](C)(C)C)=O)=O				0			0	Pos Late
sphingomyelin (d18:2/18:1)*	X100015788	211137	57474	402	Lipid	Sphingomyelins	3109	NAMED		[H][C@](NC(CCCCCCC/C=C\CCCCCCCC)=O)(COP(OCC[N+](C)(C)C)([O-])=O)[C@@](O)([H])/C=C/CCCCCCCC/C=C\CCC			HMDB0001348	HMDB0001348		52931155	52931155	Pos Late
sphingomyelin (d18:2/24:2)*	X100015789	211142	57479	402	Lipid	Sphingomyelins	3111	NAMED		CCC/C=C/CCCCCCCC/C=C/[C@@H](O)[C@@H](NC(CCCCCCCCCCCCCCCC/C=C/C/C=C/CC)=O)COP([O-])(OCC[N+](C)(C)C)=O				0			0	Pos Late
sphingomyelin (d18:2/21:0, d16:2/23:0)*	X100015790	211143	57480	402	Lipid	Sphingomyelins	3125	NAMED		CCC/C=C/CCCCCCCC/C=C/[C@@H](O)[C@@H](NC(CCCCCCCCCCCCCCCCCCCC)=O)COP([O-])(OCC[N+](C)(C)C)=O				0			0	Pos Late
sphingomyelin (d18:2/23:1)*	X100015791	211145	57482	402	Lipid	Sphingomyelins	3110	NAMED		CCC/C=C/CCCCCCCC/C=C/[C@@H](O)[C@@H](NC(CCCCCCCCCCCCCCCCC/C=C/CCC)=O)COP([O-])(OCC[N+](C)(C)C)=O				0			0	Pos Late
sphingomyelin (d18:1/25:0, d19:0/24:1, d20:1/23:0, d19:1/24:0)*	X100015792	211141	57478	402	Lipid	Sphingomyelins	3131	NAMED	JONXXLXMISNQNG-BXMSAMRLBO	[H][C@](NC(CCCCCCCCCCCCCCCCCCCCCCCC)=O)(COP(OCC[N+](C)(C)C)([O-])=O)[C@@](O)([H])/C=C/CCCCCCCCCCCCC		24846885		0			0	Pos Late
sphingomyelin (d17:2/16:0, d18:2/15:0)*	X100015793	211146	57483	402	Lipid	Sphingomyelins	3116	NAMED		[H][C@](NC(CCCCCCCCCCCCCC)=O)(COP(OCC[N+](C)(C)C)([O-])=O)[C@@](O)([H])/C=C/CCCCCCCC/C=C\CCC				0			0	Pos Late
heneicosapentaenoate (21:5n3)	X100015797	212715	57658	209	Lipid	Long Chain Polyunsaturated Fatty Acid (n3 and n6)	1561	NAMED	OQOCQFSPEWCSDO-JLNKQSITBZ	OC(CCCC/C=C\C/C=C\C/C=C\C/C=C\C/C=C\CC)=O	24257-10-1	10171040		0		11998573	11998573	Neg
linolenoylcarnitine (C18:3)*	X100015831	211212	57511	402	Lipid	Fatty Acid Metabolism (Acyl Carnitine, Polyunsaturated)	1892	NAMED		O=C(OC(C[N+](C)(C)C)CC([O-])=O)CCCCCCC/C=C\C/C=C\C/C=C\CC				0			0	Pos Late
behenoylcarnitine (C22)*	X100015832	211215	57514	402	Lipid	Fatty Acid Metabolism (Acyl Carnitine, Long Chain Saturated)	1868	NAMED	IUMXSSOVGPXXJL-UHFFFAOYAY	O=C(OC(C[N+](C)(C)C)CC([O-])=O)CCCCCCCCCCCCCCCCCCCCC		28639204	HMDB0062468	HMDB0062468		71464577	71464577	Pos Late
arachidoylcarnitine (C20)*	X100015833	211214	57513	402	Lipid	Fatty Acid Metabolism (Acyl Carnitine, Long Chain Saturated)	1867	NAMED	SVJLJQBGUITFLI-UHFFFAOYAV	O=C(OC(C[N+](C)(C)C)CC([O-])=O)CCCCCCCCCCCCCCCCCCC		28639199	HMDB0006460	HMDB0006460		53477833	53477833	Pos Late
lignoceroylcarnitine (C24)*	X100015834	211216	57515	402	Lipid	Fatty Acid Metabolism (Acyl Carnitine, Long Chain Saturated)	1869	NAMED		O=C(CCCCCCCCCCCCCCCCCCCCCCC)OC(C[N+](C)(C)C)CC([O-])=O				HMDB0240665			145720495	Pos Late
cerotoylcarnitine (C26)*	X100015835	211217	57516	402	Lipid	Fatty Acid Metabolism (Acyl Carnitine, Long Chain Saturated)	1870	NAMED	KOCKWDDTAHPJSX-UHFFFAOYAQ	[O-]C(CC(C[N+](C)(C)C)OC(CCCCCCCCCCCCCCCCCCCCCCCCC)=O)=O		35015992	HMDB0006347	HMDB0006347		53477828	53477828	Pos Late
ximenoylcarnitine (C26:1)*	X100015836	211218	57517	402	Lipid	Fatty Acid Metabolism (Acyl Carnitine, Monounsaturated)	1890	NAMED		O=C(OC(C[N+](C)(C)C)CC([O-])=O)CCC/C=C/CCCCCCCCCCCCCCCCCCCC				0			0	Pos Late
arachidonoylcarnitine (C20:4)	X100015837	211219	57518	402	Lipid	Fatty Acid Metabolism (Acyl Carnitine, Polyunsaturated)	1894	NAMED		CCCCC/C=C\C/C=C\C/C=C\C/C=C\CCCC(OC(C[N+](C)(C)C)CC([O-])=O)=O			HMDB0006455	HMDB0006455		136212424	136212424	Pos Late
eicosenoylcarnitine (C20:1)*	X100015838	211220	57519	402	Lipid	Fatty Acid Metabolism (Acyl Carnitine, Monounsaturated)	1887	NAMED		O=C(OC(CC([O-])=O)C[N+](C)(C)C)CCCCCCCCC/C=C/CCCCCCCC			HMDB0240746	HMDB0240746			71464507	Pos Late
dihomo-linoleoylcarnitine (C20:2)*	X100015839	211221	57520	402	Lipid	Fatty Acid Metabolism (Acyl Carnitine, Polyunsaturated)	1893	NAMED		O=C(CCCCCCCCC/C=C\C/C=C\CCCCC)OC(C[N+](C)(C)C)CC([O-])=O				0			0	Pos Late
dihomo-linolenoylcarnitine (C20:3n3 or 6)*	X100015840	211222	57521	402	Lipid	Fatty Acid Metabolism (Acyl Carnitine, Polyunsaturated)	1895	NAMED		O=C(CCCCCC/C=C/C/C=C/C/C=C/CCCCC)OC(CC([O-])=O)C[N+](C)(C)C				0			0	Pos Late
docosahexaenoylcarnitine (C22:6)*	X100015845	211224	57523	402	Lipid	Fatty Acid Metabolism (Acyl Carnitine, Polyunsaturated)	1902	NAMED		O=C(CC/C=C\C/C=C\C/C=C\C/C=C\C/C=C\C/C=C\CC)OC(C[N+](C)(C)C)CC([O-])=O				0			127055	Pos Late
nervonoylcarnitine (C24:1)*	X100015846	211232	57531	402	Lipid	Fatty Acid Metabolism (Acyl Carnitine, Monounsaturated)	1889	NAMED		O=C(CCCCCCCCCCCCC/C=C\CCCCCCCC)OC(C[N+](C)(C)C)CC([O-])=O				0			0	Pos Late
glycosyl ceramide (d18:1/20:0, d16:1/22:0)*	X100015882	212143	57595	402	Lipid	Hexosylceramides (HCER)	3078	NAMED		OCC(NC(CCCCCCCCCCCCCCCCCCC)=O)C(OC1OC(CO)C(O)C(O)C1O)/C=C/CCCCCCCCCCCCC				0			0	Pos Late
N,N,N-trimethyl-5-aminovalerate	X100015962	213101	57687	400	Amino Acid	Lysine Metabolism	138	NAMED	CDLVFVFTRQPQFU-UHFFFAOYAF	C[N+](C)(C)CCCCC([O-])=O		34236878		0		14274897	14274897	Pos Early
ethyl alpha-glucopyranoside	X100015965	221889	63152	400	Xenobiotics	Food Component/Plant	5089	NAMED	WYUFTYLVLQZQNH-UHFFFAOYAZ	CCOC1C(O)C(O)C(O)C(CO)O1	34625-23-5	378664	HMDB0029968	HMDB0029968		11127487	11127487	Pos Early
carotene diol (1)	X100015966	212257	57635	402	Cofactors and Vitamins	Vitamin A Metabolism	4431	NAMED		CC1=C(/C=C/C(C)=C/C=C/C(C)=C/C=C/C=C(C)/C=C/C=C(C)/C=C/C2=C(C)CC(O)CC2(C)C)C(C)(C)CC(O)C1				0			0	Pos Late
carotene diol (2)	X100015967	212258	57636	402	Cofactors and Vitamins	Vitamin A Metabolism	4432	NAMED		CC1=C(/C=C/C(C)=C/C=C/C(C)=C/C=C/C=C(C)/C=C/C=C(C)/C=C/C2=C(C)CC(O)CC2(C)C)C(C)(C)CC(O)C1				0			0	Pos Late
carotene diol (3)	X100015968	212259	57637	402	Cofactors and Vitamins	Vitamin A Metabolism	4433	NAMED		CC1=C(/C=C/C(C)=C/C=C/C(C)=C/C=C/C=C(C)/C=C/C=C(C)/C=C/C2=C(C)CC(O)CC2(C)C)C(C)(C)CC(O)C1				0			0	Pos Late
cortolone glucuronide (1)	X100015971	212775	57699	209	Lipid	Corticosteroids	3326	NAMED		O[C@H]([C@]([C@]([C@]1([H])[C@@](CC2)([H])[C@@]3([H])[C@]([C@@]2([H])C[C@@H]4OC5C(O)C(O)C(O)C(C(O)=O)O5)(CC4)C)(CC3=O)C)(CC1)O)CO				0			0	Neg
(N(1) + N(8))-acetylspermidine	X100016038	213597	57814	400	Amino Acid	Polyamine Metabolism	550	NAMED		CC(NCCCNCCCCN)=O			HMDB0002189,HMDB0001276	HMDB0002189,HMDB0001276	C01029,C00612	496123689	496;123689	Pos Early
5-dodecenoylcarnitine (C12:1)	X100016069	218137	61769	402	Lipid	Fatty Acid Metabolism (Acyl Carnitine, Monounsaturated)	1882	NAMED		CCCCCC/C=C\CCCC(O[C@@H](C[N+](C)(C)C)CC([O-])=O)=O			HMDB13326	HMDB13326		91825571	91825571	Pos Late
2-furoylcarnitine	X100016070	218139	61771	400	Xenobiotics	Food Component/Plant	4967	NAMED		O=C(O[C@@H](C[N+](C)(C)C)CC([O-])=O)C1=CC=CO1				0			0	Pos Early
2-butenoylglycine	X100016110	218163	61785	209	Lipid	Fatty Acid Metabolism (Acyl Glycine)	1828	NAMED	WWJXRJJBIVSSNF-NSCUHMNNBT	OC(CN([H])C(/C=C/C)=O)=O	71428-89-2	4877902		0		6303498	6303498	Neg
hydroxy-CMPF*	X100019794	219248	62277	209	Lipid	Fatty Acid, Dicarboxylate	1706	NAMED		CCC(O)C1=C(C)C(C(O)=O)=C(CCC(O)=O)O1				0			0	Neg
3-hydroxyoleoylcarnitine	X100019801	218539	61840	402	Lipid	Fatty Acid Metabolism (Acyl Carnitine, Hydroxy)	1929	NAMED	YBCVTTMMURGSEY-LMLDZDDJBA	CCCCCCCC/C=C\CCCCCC(O)CC(O[C@@H](C[N+](C)(C)C)CC([O-])=O)=O		48061587		0		129637446	129637446	Pos Late
3-hydroxyphenylacetoylglutamine	X100019831	220257	62733	209	Peptide	Acetylated Peptides	1188	NAMED	LZJXOHRONRTVRW-JTQLQIEIBS	OC1=CC(CC(N[C@H](C(O)=O)CCC(N)=O)=O)=CC=C1		38532062		0			0	Neg
trans-2-hexenoylglycine	X100019884	218189	61798	209	Lipid	Fatty Acid Metabolism (Acyl Glycine)	1811	NAMED	AAPHATPOQGNLOZ-SNAWJCMRBI	CCC/C=C/C(NCC(O)=O)=O		25033670		0			0	Neg
2-hydroxyarachidate*	X100019892	218003	61700	209	Lipid	Fatty Acid, Monohydroxy	1973	NAMED	CPLYLXYEVLGWFJ-UHFFFAOYAX	CCCCCCCCCCCCCCCCCCC(O)C(O)=O		4395406		HMDB0061659		5225199	5225199	Neg
dodecenedioate (C12:1-DC)*	X100019972	218581	61864	209	Lipid	Fatty Acid, Dicarboxylate	1688	NAMED		OC(CCC/C=C/CCCCCC(O)=O)=O			HMDB0000933	HMDB0000933		5283028	5283028	Neg
hexadecenedioate (C16:1-DC)*	X100019975	218579	61862	209	Lipid	Fatty Acid, Dicarboxylate	1696	NAMED		O=C(O)CCCCCCCCCCCC/C=C/C(O)=O				0			0	Neg
octadecenedioate (C18:1-DC)	X100019978	218578	61861	209	Lipid	Fatty Acid, Dicarboxylate	1699	NAMED		O=C(O)CCCCCCCCCCCCCC/C=C/C(O)=O				0		9543674	9543674	Neg
heptenedioate (C7:1-DC)*	X100019981	218583	61866	305	Lipid	Fatty Acid, Dicarboxylate	1674	NAMED		OC(CCC/C=C/C(O)=O)=O				0			0	Polar
octadecadienedioate (C18:2-DC)*	X100019982	218580	61860	209	Lipid	Fatty Acid, Dicarboxylate	1700	NAMED		O=C(O)CCCCCCCCCCCC/C=C/C=C/C(O)=O				0			0	Neg
glucuronide of C12H22O4 (1)*	X100019984	218624	61874	209	Partially Characterized Molecules	Partially Characterized Molecules	6389	NAMED						0			0	Neg
3-carboxy-4-methyl-5-pentyl-2-furanpropionate (3-CMPFP)**	X100020004	218621	61871	209	Lipid	Fatty Acid, Dicarboxylate	1707	NAMED		OC(C1=C(CCC(O)=O)OC(CCCCC)=C1C)=O		168762	HMDB0061643	HMDB0061643		194501	194501	Neg
glucuronide of C10H18O2 (7)*	X100020014	218638	61887	209	Partially Characterized Molecules	Partially Characterized Molecules	6377	NAMED						0			0	Neg
N-acetyl-2-aminooctanoate*	X100020204	218862	62059	209	Lipid	Fatty Acid, Amino	1756	NAMED		OC(C(CCCCCC)N([H])C(C)=O)=O		86248	HMDB0059745	HMDB0059745		95555	95555	Neg
hydroxyasparagine**	X100020205	218876	62060	400	Amino Acid	Alanine and Aspartate Metabolism	43	NAMED	ZBYVTTSIVDYQSO-REOHCLBHBO	O=C(O)[C@@H](N)CC(NO)=O		88149	HMDB32332	HMDB32332	C20631	15991574	15991574	Pos Early
perfluorooctanoate (PFOA)	X100020208	218880	62071	209	Xenobiotics	Chemical	6241	NAMED	SNGREZUHAYWORS-UHFFFAOYAQ	OC(C(F)(F)C(F)(F)C(F)(F)C(F)(F)C(F)(F)C(F)(F)C(F)(F)F)=O		9180	HMDB0059587	HMDB0059587		9554	9554	Neg
3-hydroxybutyroylglycine**	X100020211	218870	62064	400	Lipid	Fatty Acid Metabolism (Acyl Glycine)	1831	NAMED		O=C(CC(O)C)NCC(O)=O				0			0	Pos Early
glyco-beta-muricholate**	X100020214	218872	62066	209	Lipid	Primary Bile Acid Metabolism	3469	NAMED		CC(C1CCC2C3[C@H]([C@H]([C@@]4(C[C@@H](CC[C@@]4(C3CC[C@]12C)C)O)[H])O)O)CCC(NCC(O)=O)=O				0			0	Neg
N-methylhydroxyproline**	X100020215	218877	62068	400	Amino Acid	Urea cycle; Arginine and Proline Metabolism	512	NAMED		OC1CN(C)C(C(O)=O)C1				0		9860390	9860390	Pos Early
N,N,N-trimethyl-alanylproline betaine (TMAP)	X100020217	220818	62947	400	Amino Acid	Urea cycle; Arginine and Proline Metabolism	519	NAMED		O=C(C([N+](C)(C)C)C)N1CCCC1C([O-])=O			HMDB0240365	HMDB0240365			0	Pos Early
3-formylindole	X100020219	220648	62863	400	Xenobiotics	Food Component/Plant	4785	NAMED	OLNJUISKUQQNIM-UHFFFAOYAL	O=CC1=CNC2=CC=CC=C12	487-89-8	9838	HMDB29737	HMDB29737	C08493	10256	10256	Pos Early
gamma-glutamylcitrulline*	X100020241	218950	62104	400	Peptide	Gamma-glutamyl Amino Acid	649	NAMED		NC(C(O)=O)CCC(NC(CCCNC(N)=O)C(O)=O)=O				0			0	Pos Early
glycine conjugate of C10H12O2*	X100020253	219037	62145	209	Partially Characterized Molecules	Partially Characterized Molecules	6417	NAMED						0			0	Neg
glycine conjugate of C10H14O2 (1)*	X100020254	219038	62146	209	Partially Characterized Molecules	Partially Characterized Molecules	6418	NAMED						0			0	Neg
glutamine conjugate of C7H12O2*	X100020259	223041	63658	209	Partially Characterized Molecules	Partially Characterized Molecules	6401	NAMED						0			0	Neg
glutamine conjugate of C6H10O2 (1)*	X100020261	223045	63657	209	Partially Characterized Molecules	Partially Characterized Molecules	6399	NAMED						0			0	Neg
glutamine conjugate of C6H10O2 (2)*	X100020262	223046	63660	209	Partially Characterized Molecules	Partially Characterized Molecules	6400	NAMED						0			0	Neg
dihydroferulic acid sulfate	X100020272	220633	62857	209	Xenobiotics	Food Component/Plant	4880	NAMED	UMCDODPBPQMWQP-UHFFFAOYAJ	COC1=C(OS(=O)(O)=O)C=CC(CCC(O)=O)=C1		162994	HMDB0041724	HMDB0041724		187489	187489	Neg
sphingomyelin (d17:1/14:0, d16:1/15:0)*	X100020276	219058	62152	402	Lipid	Sphingomyelins	3112	NAMED		CCCCCCCCCCC/C=C/[C@@H](O)[C@@H](NC(CCCCCCCCCCCCCC)=O)COP(OCC[N+](C)(C)C)([O-])=O				0			0	Pos Late
tetradecadienoate (14:2)*	X100020343	220619	62850	209	Lipid	Long Chain Polyunsaturated Fatty Acid (n3 and n6)	1550	NAMED	HXHZGHRLVRFQDR-HZJYTTRNBB	OC(CCC/C=C\C/C=C\CCCCC)=O	39039-37-7	4471834	HMDB0000560	HMDB0000560		5312409	5312409	Neg
8-methoxykynurenate	X100020360	220840	62955	400	Amino Acid	Tryptophan Metabolism	279	NAMED	BXZSKDOPGDPDEG-UHFFFAOYAJ	OC1=CC(C(O)=O)=NC(C1=CC=C2)=C2OC	2929-14-8	68710	HMDB0060426	HMDB0060426	C05830	76230	76230	Pos Early
3-amino-2-piperidone	X100020361	220624	62853	400	Amino Acid	Urea cycle; Arginine and Proline Metabolism	489	NAMED	YCCMTCQQDULIFE-UHFFFAOYAX	NC1CCCNC1=O	1892-22-4	4371576	HMDB0000323	HMDB0000323		5200225	5200225	Pos Early
N,N-dimethylalanine	X100020371	221884	63151	400	Amino Acid	Alanine and Aspartate Metabolism	33	NAMED	QCYOIFVBYZNUNW-BYPYZUCNBG	C[C@@](C(O)=O)(N(C)C)[H]	2812-31-9	4589713		0		5488191	5488191	Pos Early
3-indoleglyoxylic acid	X100020372	222852	63583	209	Xenobiotics	Food Component/Plant	5214	NAMED	DWLVFWDCSFTDOD-UHFFFAOYAW	OC(C(C1=CNC2=C1C=CC=C2)=O)=O	1477-49-2	66497		0		73863	73863	Neg
2,2'-Methylenebis(6-tert-butyl-p-cresol)	X100020373	220736	62885	209	Xenobiotics	Chemical	6246	NAMED	KGRVJHAUYBGFFP-UHFFFAOYAD	CC1=CC(C(C)(C)C)=C(C(CC2=C(C(C(C)(C)C)=CC(C)=C2)O)=C1)O	119-47-1	8092		0		8398	8398	Neg
ethyl beta-glucopyranoside	X100020377	233912	64131	209	Xenobiotics	Food Component/Plant	5224	NAMED	WYUFTYLVLQZQNH-JAJWTYFOBO	O[C@H]([C@H]1O)[C@@H]([C@@H](CO)O[C@H]1OCC)O		108559	HMDB0029968	HMDB0029968		121667	121667	Neg
2-hydroxysebacate	X100020378	222415	63357	209	Lipid	Fatty Acid, Dicarboxylate	1709	NAMED	LPIOYESQKJFWPQ-UHFFFAOYAM	OC(C(O)=O)CCCCCCCC(O)=O	103963-71-9	113866	HMDB0000424	HMDB0000424		128458	128458	Neg
ascorbic acid 3-sulfate*	X100020409	223113	63687	305	Cofactors and Vitamins	Ascorbate and Aldarate Metabolism	4349	NAMED	FBFZPSQPKNIVMT-ZAFYKAAXBA	O=C1O[C@@]([C@@H](O)CO)([H])C(OS(=O)(O)=O)=C1O		9600241		HMDB0240641		11425365	11425365	Polar
6-bromotryptophan	X100020414	219798	62503	209	Amino Acid	Tryptophan Metabolism	327	NAMED		Brc1ccc2c(CC(N)C(O)=O)c[nH]c2c1				0		9856996	9856996	Neg
delta-CEHC	X100020416	219260	62287	209	Cofactors and Vitamins	Tocopherol Metabolism	4376	NAMED	BNVXCCQXUZCRSR-UHFFFAOYAT	OC1=CC2=C(C(C)=C1)OC(CCC(O)=O)(C)CC2	84599-16-6	9710906		0		35027084	35027084	Neg
N6,N6-dimethyllysine	X100020417	220645	62862	400	Amino Acid	Lysine Metabolism	115	NAMED	XXEWFEBMSGLYBY-ZETCQYMHBT	OC([C@@H](N)CCCCN(C)C)=O	2259-86-1	167778	HMDB0013287	HMDB0013287	C05545	193344	193344	Pos Early
N-lactoyl phenylalanine	X100020419	219917	62566	209	Amino Acid	Phenylalanine Metabolism	146	NAMED		O=C(O)C(NC(C)C(O)=O)CC1=CC=CC=C1		19276386	HMDB0062175	HMDB0062175		59100900	59100900	Neg
N-lactoyl tyrosine	X100020421	219915	62564	209	Amino Acid	Tyrosine Metabolism	164	NAMED		O=C(O)C(NC(C)C(O)=O)CC1=CC=C(O)C=C1			HMDB0062177	HMDB0062177			0	Neg
N-lactoyl valine	X100020423	219913	62562	209	Amino Acid	Leucine, Isoleucine and Valine Metabolism	420	NAMED		CC(C)C(NC(C)C(O)=O)C(O)=O			HMDB0062181	HMDB0062181			145900340	Neg
N-lactoyl leucine	X100020425	219910	62559	209	Amino Acid	Leucine, Isoleucine and Valine Metabolism	340	NAMED		O=C(O)C(NC(C)C(O)=O)CC(C)C			HMDB0062176	HMDB0062176			145884707	Neg
N-lactoyl isoleucine	X100020427	219909	62558	209	Amino Acid	Leucine, Isoleucine and Valine Metabolism	391	NAMED		O=C(O)C(C(C)CC)NC(C)C(O)=O			HMDB0062180	HMDB0062180			146171344	Neg
dodecadienoate (12:2)*	X100020478	219247	62276	209	Lipid	Fatty Acid, Dicarboxylate	1689	NAMED		CCCCC/C=C\C/C=C\CC(O)=O				0		25480	25480	Neg
indoleacetoylcarnitine*	X100020479	219252	62279	400	Amino Acid	Tryptophan Metabolism	319	NAMED		O=C(OC(C[N+](C)(C)C)CC([O-])=O)CC1=CNC2=CC=CC=C12				0			0	Pos Early
N-acetyl-isoputreanine	X100020487	219289	62309	400	Amino Acid	Polyamine Metabolism	544	NAMED		O=C(C)NCCCNCCCC(O)=O				HMDB0094713		131802901	131802901	Pos Early
glucuronide of piperine metabolite C17H21NO3 (3)*	X100020491	219263	62290	209	Xenobiotics	Food Component/Plant	5008	NAMED						0			0	Neg
glucuronide of piperine metabolite C17H21NO3 (4)*	X100020492	219264	62291	209	Xenobiotics	Food Component/Plant	5009	NAMED						0			0	Neg
glucuronide of piperine metabolite C17H21NO3 (5)*	X100020493	219265	62292	209	Xenobiotics	Food Component/Plant	5010	NAMED						0			0	Neg
sulfate of piperine metabolite C16H19NO3 (2)*	X100020496	219274	62295	209	Xenobiotics	Food Component/Plant	5017	NAMED						0			0	Neg
sulfate of piperine metabolite C16H19NO3 (3)*	X100020497	219275	62296	209	Xenobiotics	Food Component/Plant	5018	NAMED						0			0	Neg
sulfate of piperine metabolite C18H21NO3 (1)*	X100020502	219276	62297	209	Xenobiotics	Food Component/Plant	5023	NAMED						0			0	Neg
sulfate of piperine metabolite C18H21NO3 (3)*	X100020504	219278	62299	209	Xenobiotics	Food Component/Plant	5025	NAMED						0			0	Neg
2-naphthol sulfate	X100020515	219835	62520	209	Xenobiotics	Chemical	6175	NAMED	HXEZIDSFDHEIIQ-UHFFFAOYAY	O=S(OC1=CC=C(C=CC=C2)C2=C1)(O)=O		67020		0		74428	74428	Neg
(2,4 or 2,5)-dimethylphenol sulfate	X100020519	219867	62533	209	Xenobiotics	Food Component/Plant	5202	NAMED		CC1=CC=C(C)C(OS(=O)(O)=O)=C1				0			0	Neg
4-ethylcatechol sulfate	X100020536	221702	63072	209	Xenobiotics	Benzoate Metabolism	4504	NAMED		OC1=CC=C(CC)C=C1OS(=O)(O)=O				0			0	Neg
11beta-hydroxyandrosterone glucuronide	X100020541	222126	63251	209	Lipid	Androgenic Steroids	3401	NAMED		C[C@]12CC[C@@H](OC3C(O)C(O)C(O)C(C(O)=O)O3)C[C@]1([H])CC[C@]4([H])[C@]2([H])[C@@H](O)C[C@@]5(C)[C@@]4([H])CCC5=O				HMDB0010351			53480452	Neg
11beta-hydroxyetiocholanolone glucuronide*	X100020542	237607	64418	209	Lipid	Androgenic Steroids	3357	NAMED		O[C@@H]1[C@@]2([H])[C@](CCC3[C@]2(C)CC[C@H](O[C@@H]4O[C@H](C(O)=O)[C@@H](O)[C@H](O)[C@H]4O)C3)([H])[C@@]5([H])[C@](C(CC5)=O)(C)C1	17181-15-6			0			0	Neg
N2-acetyl,N6,N6-dimethyllysine	X100020545	222161	63254	400	Amino Acid	Lysine Metabolism	110	NAMED		OC([C@@H](NC(C)=O)CCCCN(C)C)=O				0			0	Pos Early
N2-acetyl,N6-methyllysine	X100020546	220835	62954	400	Amino Acid	Lysine Metabolism	109	NAMED		OC([C@@H](NC(C)=O)CCCCNC)=O				0			0	Pos Early
cholic acid glucuronide	X100020549	219957	62571	209	Lipid	Primary Bile Acid Metabolism	3471	NAMED		O[C@H]1[C@@]2([H])[C@]3([H])CC[C@H]([C@H](C)CCC(O)=O)[C@@]3(C)[C@@H](O)C[C@]2([H])[C@@]4(C)CC[C@@H](OC5C(O)C(O)C(O)C(C(O)=O)O5)CC4C1			HMDB0002577	HMDB0002577		21252309	21252309	Neg
deoxycholic acid glucuronide	X100020550	222934	63610	209	Lipid	Secondary Bile Acid Metabolism	3484	NAMED		O[C@H]1C[C@]2([H])[C@@]3(C)CC[C@@H](OC4C(O)C(O)C(O)C(C(O)=O)O4)CC3CC[C@@]2([H])[C@]5([H])CC[C@H]([C@H](C)CCC(O)=O)[C@@]15C			HMDB0002596	HMDB0002596			53477755	Neg
4-allylcatechol sulfate	X100020578	222898	63597	209	Xenobiotics	Benzoate Metabolism	4506	NAMED		OS(OC1=CC=C(CC=C)C=C1O)(=O)=O				0			0	Neg
3-hydroxypyridine glucuronide	X100020591	222109	63236	400	Xenobiotics	Chemical	6222	NAMED		OC(C1OC(OC2=CC=CN=C2)C(O)C(O)C1O)=O				0			0	Pos Early
methyl vanillate sulfate	X100020622	223472	63857	209	Xenobiotics	Food Component/Plant	5216	NAMED		OS(OC1=CC=C(C(OC)=O)C=C1OC)(=O)=O				0			0	Neg
4-methylhexanoylglutamine	X100020631	220261	62735	209	Lipid	Fatty Acid Metabolism (Acyl Glutamine)	1784	NAMED		CCC(C)CCC(NC(CCC(N)=O)C(O)=O)=O				0			0	Neg
glycoursodeoxycholic acid sulfate (1)	X100020819	223256	63731	209	Lipid	Secondary Bile Acid Metabolism	3517	NAMED		[H][C@@]12[C@@]3(C)CC[C@@H](OS(=O)(O)=O)C[C@@]3([H])C[C@H](O)[C@@]1([H])[C@]4([H])CC[C@]([H])([C@H](C)CCC(NCC(O)=O)=O)[C@@]4(C)CC2				HMDB0002409			21116917	Neg
dihydrocaffeate sulfate (2)	X100020822	219856	62524	209	Xenobiotics	Food Component/Plant	4834	NAMED		OC1=CC(CCC(O)=O)=CC=C1OS(O)(=O)=O				0			0	Neg
lithocholate sulfate (1)	X100020823	219859	62526	209	Lipid	Secondary Bile Acid Metabolism	3497	NAMED		[H][C@@]12[C@@]3(C)CC[C@@H](OS(=O)(O)=O)C[C@@]3([H])CC[C@@]1([H])[C@]4([H])CC[C@]([H])([C@H](C)CCC(O)=O)[C@@]4(C)CC2				0		451489	451489	Neg
3-hydroxyhexanoylcarnitine (1)	X100020825	219908	62557	400	Lipid	Fatty Acid Metabolism (Acyl Carnitine, Hydroxy)	1921	NAMED		C[N+](C)(C)CC(OC(CC(O)CCC)=O)CC([O-])=O				0			0	Pos Early
2-ketocaprylate	X100020833	221782	63120	209	Amino Acid	Leucine, Isoleucine and Valine Metabolism	348	NAMED	GPPUPQFYDYLTIY-UHFFFAOYAA	CCCCCCC(C(O)=O)=O	328-51-8	60921	HMDB13211	HMDB13211		67600	67600	Neg
2,6-dihydroxybenzoic acid	X100020837	221621	63042	209	Xenobiotics	Drug - Topical Agents	5961	NAMED	AKEUNCKRJATALU-UHFFFAOYAG	OC(C1=C(O)C=CC=C1O)=O	303-07-1	8974	HMDB0013676	HMDB0013676		9338	9338	Neg
3-ethylcatechol sulfate (1)	X100020851	220411	62796	209	Xenobiotics	Food Component/Plant	4897	NAMED		CCC1=C(OS(=O)(O)=O)C(O)=CC=C1				0			0	Neg
3-ethylcatechol sulfate (2)	X100020852	220412	62797	209	Xenobiotics	Food Component/Plant	4898	NAMED		CCC1=C(OS(=O)(O)=O)C(O)=CC=C1				0			0	Neg
4-acetylcatechol sulfate (1)	X100020853	220413	62798	209	Xenobiotics	Food Component/Plant	4812	NAMED		OC1=CC=C(C(C)=O)C=C1OS(=O)(O)=O				0			0	Neg
2,3-dihydroxy-5-methylthio-4-pentenoate (DMTPA)*	X100020893	220431	62805	209	Amino Acid	Methionine, Cysteine, SAM and Taurine Metabolism	448	NAMED		OC(C(O)=O)C(O)/C=C/SC			HMDB0240388	HMDB0240388			0	Neg
5-hydroxy-2-methylpyridine sulfate	X100020973	222087	63230	209	Xenobiotics	Chemical	6252	NAMED		CC1=NC=C(OS(=O)(O)=O)C=C1				0			0	Neg
3-hydroxy-2-methylpyridine sulfate	X100020975	222084	63227	209	Xenobiotics	Chemical	6254	NAMED		CC1=NC=CC=C1OS(=O)(O)=O				0			0	Neg
hydroxypalmitoyl sphingomyelin (d18:1/16:0(OH))**	X100021000	220620	62851	402	Lipid	Sphingomyelins	3104	NAMED		CCCCCCCCCCCCCCC(O)C(N[C@@H](COP([O-])(OCC[N+](C)(C)C)=O)[C@@H](/C=C/CCCCCCCCCCCCC)O)=O				0			0	Pos Late
5-hydroxymethyl-2-furoylcarnitine*	X100021012	220663	62871	400	Xenobiotics	Food Component/Plant	4804	NAMED		OCC1=CC=C(C(OC(CC([O-])=O)C[N+](C)(C)C)=O)O1				0			0	Pos Early
taurochenodeoxycholic acid 3-sulfate	X100021093	220741	62890	209	Lipid	Secondary Bile Acid Metabolism	3541	NAMED	IJHJZQKOSUFQCX-WZJRQFJBBW	[H][C@@](CCC(NCCS(O)(=O)=O)=O)([C@]1(CC[C@]2([C@@]3([C@@H](C[C@@]4(C[C@H](S(O)(=O)=O)CC[C@@]4([C@]3(C[C@H]([C@]12C)O)[H])C)[H])O)[H])[H])[H])C		24850141	HMDB0002486	HMDB0002486		52931550	52931550	Neg
tetradecadienedioate (C14:2-DC)*	X100021100	220774	62918	209	Lipid	Fatty Acid, Dicarboxylate	1694	NAMED		O=C(O)CCC/C=C\C/C=C\CCCCC(O)=O				0		86018718	86018718	Neg
pregnenetriol sulfate*	X100021103	220778	62922	209	Lipid	Pregnenolone Steroids	3261	NAMED		O[C@H]1C2=C[C@@H](OS(=O)(O)=O)CC[C@]2(C)C3CC[C@@]4(C)C(CCC4[C@H](O)C)C3C1				0		129671303	129671303	Neg
pregnenetriol disulfate*	X100021104	220777	62921	209	Lipid	Pregnenolone Steroids	3262	NAMED		C[C@]12CC[C@H](OS(=O)(O)=O)C=C1[C@H](OS(=O)(O)=O)CC3C2CC[C@@]4(C)C3CCC4[C@H](O)C				0			0	Neg
eicosenedioate (C20:1-DC)*	X100021105	220779	62923	209	Lipid	Fatty Acid, Dicarboxylate	1703	NAMED		OC(CCCCCCCCC/C=C\CCCCCCCC(O)=O)=O				0			0	Neg
hydroxy-N6,N6,N6-trimethyllysine*	X100021123	220848	62959	400	Amino Acid	Lysine Metabolism	117	NAMED		[O-]C([C@@H](N)C(O)CCC[N+](C)(C)C)=O				0			0	Pos Early
undecenoylcarnitine (C11:1)	X100021131	222938	63613	402	Lipid	Fatty Acid Metabolism (Acyl Carnitine, Monounsaturated)	1881	NAMED		CCCCCCCC/C=C/C(OC(CC([O-])=O)C[N+](C)(C)C)=O				0			0	Pos Late
levulinoylcarnitine	X100021140	222427	63359	400	Xenobiotics	Food Component/Plant	4749	NAMED		CC(CCC(OC(CC([O-])=O)C[N+](C)(C)C)=O)=O				0			0	Pos Early
3-hydroxydecanoylcarnitine	X100021141	222426	63358	402	Lipid	Fatty Acid Metabolism (Acyl Carnitine, Hydroxy)	1927	NAMED	VCRSQDIROUELAR-UHFFFAOYAT	OC(CCCCCCC)CC(OC(CC([O-])=O)C[N+](C)(C)C)=O		59664325	HMDB0061636	HMDB0061636	HMDB0033897	121454166	121454166	Pos Late
palmitoyl-sphingosine-phosphoethanolamine (d18:1/16:0)	X100021162	221101	62984	402	Lipid	Ceramide PEs	3134	NAMED		CCCCCCCCCCCCC/C=C/[C@@]([H])(O)[C@@]([H])(NC(CCCCCCCCCCCCCCC)=O)COP(O)(OCCN)=O				0			0	Pos Late
picolinoylglycine	X100021198	221669	63057	400	Lipid	Fatty Acid Metabolism (Acyl Glycine)	1837	NAMED	MNYZGNSHBPLAFN-UHFFFAOYAS	O=C(C1=CC=CC=N1)N([H])CC(O)=O	5616-29-5	9963296	HMDB0059766	HMDB0059766		11788622	11788622	Pos Early
succinoyltaurine	X100021220	223092	63678	305	Amino Acid	Methionine, Cysteine, SAM and Taurine Metabolism	476	NAMED		OC(CCC(NCCS(=O)(O)=O)=O)=O		20509456		0			0	Polar
3,5-dichloro-2,6-dihydroxybenzoic acid	X100021324	222870	63589	305	Xenobiotics	Chemical	6259	NAMED		ClC1=C(O)C(C(O)=O)=C(O)C(Cl)=C1		24339141		0		24721632	24721632	Polar
(S)-a-amino-omega-caprolactam	X100021329	222374	63339	400	Xenobiotics	Food Component/Plant	5210	NAMED	BOWUOGIPSRVRSJ-RXMQYKEDBD	O=C1NCCCC[C@H]1N	21568-87-6	388871		0	C02837	440599	440599	Pos Early
metabolonic lactone sulfate	X100021331	221892	63153	209	Partially Characterized Molecules	Partially Characterized Molecules	6422	NAMED		CC1(C)C(OS(O)(=O)=O)CCC2(C)C1CC[C@]3(C)[C@H]2CC[C@@H]3C4(C)OC(CC4)=O				0			0	Neg
vanillic acid glycine	X100021363	223434	63853	209	Xenobiotics	Food Component/Plant	5218	NAMED	LOODYTDRRBLQNH-UHFFFAOYAZ	OC1=CC=C(C=C1OC)C(NCC(O)=O)=O		2340857	HMDB0060026	HMDB0060026		3083688	3083688	Neg
2-hydroxy-4-(methylthio)butanoic acid	X100021372	223275	63739	305	Amino Acid	Methionine, Cysteine, SAM and Taurine Metabolism	449	NAMED		CSCCC(O)C(O)=O	583-91-5		HMDB0037115	HMDB0037115		11427	11427	Polar
branched chain 14:0 dicarboxylic acid**	X100021374	221986	63191	209	Lipid	Fatty Acid, Dicarboxylate	1693	NAMED		CCCCCC(CCCC(O)=O)CCCC(O)=O				0			0	Neg
pentose acid*	X100021467	222194	63264	305	Partially Characterized Molecules	Partially Characterized Molecules	6423	NAMED					HMDB0000892	HMDB0000892	C00803	7991	7991	Polar
N-succinyl-phenylalanine	X100021472	223466	63855	209	Amino Acid	Phenylalanine Metabolism	143	NAMED	CWAGPBPLOYGROC-UHFFFAOYAI	OC(CCC(NC(CC1=CC=CC=C1)C(O)=O)=O)=O		2384788		0		3131586	3131586	Neg
(2 or 3)-decenoate (10:1n7 or n8)	X100021502	222605	63436	209	Lipid	Medium Chain Fatty Acid	1498	NAMED		CCCCCCC/C=C/C(O)=O				0			0	Neg
S-carboxyethylcysteine	X100021530	236998	64177	400	Amino Acid	Methionine, Cysteine, SAM and Taurine Metabolism	460	NAMED	CAMXXPUSAROUCX-BYPYZUCNBD	SC[C@@H](C(O)=O)NCCC(O)=O	4033-46-9	19955529		0			23618202	Pos Early
dibutyl sulfosuccinate	X100021538	223406	63841	209	Xenobiotics	Chemical	6261	NAMED	YPDHMBTYUUZFOA-UHFFFAOYAE	CCCCOC(CC(S(=O)(O)=O)C(OCCCC)=O)=O	5144-51-4	375186		0		423891	423891	Neg
branched-chain, straight-chain, or cyclopropyl 10:1 fatty acid (1)*	X100021666	222957	63615	209	Partially Characterized Molecules	Partially Characterized Molecules	6430	NAMED		CC(C)CCCC/C=C/C(O)=O				0			0	Neg
3-bromo-5-chloro-2,6-dihydroxybenzoic acid*	X100021707	223106	63681	209	Xenobiotics	Chemical	6260	NAMED		OC(C1=C(O)C(Cl)=CC(Br)=C1O)=O				0		134581543	134581543	Neg
branched-chain, straight-chain, or cyclopropyl 12:1 fatty acid*	X100021709	223108	63683	209	Partially Characterized Molecules	Partially Characterized Molecules	6433	NAMED		OC(/C=C/CCCC(C)CCCC)=O				0			0	Neg
decadienedioic acid (C10:2-DC)**	X100021711	223111	63685	305	Lipid	Fatty Acid, Dicarboxylate	1682	NAMED		OC(/C=C/C=C/CCCCC(O)=O)=O				0		17789717	17789717	Polar
deoxycholic acid 12-sulfate*	X100021712	223114	63688	209	Lipid	Secondary Bile Acid Metabolism	3482	NAMED		O[C@H]1C[C@]2([H])[C@]([C@@]3([H])C[C@H](OS(O)(=O)=O)[C@@]4(C)[C@](CC[C@@]4([C@H](C)CCC(O)=O)[H])([H])[C@]3([H])CC2)(C)CC1				0			0	Neg
cis-3,4-methyleneheptanoate	X100021727	237469	64390	209	Lipid	Fatty Acid, Branched	1643	NAMED		O=C(C[C@@]1([H])[C@@](C1)([H])CCC)O				0			0	Neg
cis-3,4-methyleneheptanoylcarnitine	X100021728	237480	64389	402	Lipid	Fatty Acid Metabolism (Acyl Carnitine, Medium Chain)	1856	NAMED		O=C(C[C@@]1([H])[C@@](C1)([H])CCC)OC(CC([O-])=O)C[N+](C)(C)C				0			0	Pos Late
N-acetyl-2-aminoadipate	X100021760	223830	63920	400	Amino Acid	Lysine Metabolism	139	NAMED	FTTGAAZKBNZDCZ-LURJTMIEBH	CC(N[C@@](CCCC(O)=O)(C(O)=O)[H])=O		392027		HMDB0062715	C12986	443992	443992	Pos Early
2-methoxyhydroquinone sulfate (1)	X100021839	233195	64049	209	Xenobiotics	Benzoate Metabolism	4584	NAMED		OC1=CC=C(OS(=O)(O)=O)C=C1OC								Neg
2-methoxyhydroquinone sulfate (2)	X100021840	233196	64050	209	Xenobiotics	Benzoate Metabolism	4585	NAMED		OC1=CC=C(OS(=O)(O)=O)C(OC)=C1								Neg
2,4-di-tert-butylphenol	X100021918	237314	64328	209	Xenobiotics	Chemical	6177	NAMED		CC(C)(c1cc(C(C)(C)C)c(O)cc1)C	96-76-4			HMDB0013816			7311	Neg
3-hydroxyoctanoylcarnitine (1)	X100021990	237477	64393	400	Lipid	Fatty Acid Metabolism (Acyl Carnitine, Hydroxy)	1924	NAMED		[O-]C(CC(OC(C(O)CCCCCC)=O)C[N+](C)(C)C)=O				HMDB0061634			86583357	Pos Early
3-hydroxyoctanoylcarnitine (2)	X100021991	237478	64394	400	Lipid	Fatty Acid Metabolism (Acyl Carnitine, Hydroxy)	1925	NAMED		[O-]C(CC(OC(C(O)CCCCCC)=O)C[N+](C)(C)C)=O				HMDB0061634			86583357	Pos Early
cis-3,4-methyleneheptanoylglycine	X100021992	237461	64386	209	Lipid	Fatty Acid Metabolism (Acyl Glycine)	1814	NAMED		O=C(NCC(O)=O)C[C@@H]1C[C@@H]1CCC								Neg
bilirubin degradation product, C16H18N2O5 (1)**	X100022003	237531	64403	209	Partially Characterized Molecules	Partially Characterized Molecules	6443	NAMED										Neg
bilirubin degradation product, C16H18N2O5 (2)**	X100022004	237533	64404	209	Partially Characterized Molecules	Partially Characterized Molecules	6444	NAMED										Neg
bilirubin degradation product, C17H18N2O4 (1)**	X100022005	237542	64409	209	Partially Characterized Molecules	Partially Characterized Molecules	6445	NAMED										Neg
bilirubin degradation product, C17H18N2O4 (2)**	X100022006	237539	64407	209	Partially Characterized Molecules	Partially Characterized Molecules	6446	NAMED										Neg
bilirubin degradation product, C17H18N2O4 (3)**	X100022007	237541	64408	209	Partially Characterized Molecules	Partially Characterized Molecules	6447	NAMED										Neg
bilirubin degradation product, C17H20N2O5 (1)**	X100022008	237535	64405	209	Partially Characterized Molecules	Partially Characterized Molecules	6448	NAMED										Neg
bilirubin degradation product, C17H20N2O5 (2)**	X100022009	237537	64406	209	Partially Characterized Molecules	Partially Characterized Molecules	6449	NAMED										Neg
tetrahydrocortisol glucuronide	X100022013	237545	64411	209	Lipid	Corticosteroids	3310	NAMED		[H][C@@]12[C@@]3(C)CC[C@@H](OC4OC(C(O)=O)C(O)C(O)C4O)C[C@@]3([H])CC[C@@]1([H])[C@]5([H])CC[C@@](C(CO)=O)(O)[C@@]5(C)C[C@@H]2O								Neg
bilirubin degradation product, C16H18N2O5 (3)**	X100022014	237567	64414	209	Partially Characterized Molecules	Partially Characterized Molecules	6450	NAMED										Neg
bilirubin degradation product, C16H18N2O5 (4)**	X100022015	237569	64415	209	Partially Characterized Molecules	Partially Characterized Molecules	6451	NAMED										Neg
X-07765	X999907765	146351	46590	209	Unknown		NA	UNNAMED										Neg
X-10458	X999910458	148974	47478	209	Unknown		NA	UNNAMED										Neg
X-11299	X999911299	146353	46592	209	Unknown		NA	UNNAMED										Neg
X-11308	X999911308	145473	46390	209	Unknown		NA	UNNAMED										Neg
X-11315	X999911315	161333	49592	209	Unknown		NA	UNNAMED										Neg
X-11372	X999911372	146355	46594	209	Unknown		NA	UNNAMED										Neg
X-11381	X999911381	145026	46347	209	Unknown		NA	UNNAMED										Neg
X-11444	X999911444	145547	46460	209	Unknown		NA	UNNAMED										Neg
X-11470	X999911470	149582	46601	209	Unknown		NA	UNNAMED										Neg
X-11478	X999911478	146364	46602	209	Unknown		NA	UNNAMED										Neg
X-11483	X999911483	149583	47650	209	Unknown		NA	UNNAMED										Neg
X-11632	X999911632	148992	47493	209	Unknown		NA	UNNAMED										Neg
X-11787	X999911787	156002	33132	400	Unknown		NA	UNNAMED										Pos Early
X-11795	X999911795	156004	33140	400	Unknown		NA	UNNAMED										Pos Early
X-11843	X999911843	145553	46466	209	Unknown		NA	UNNAMED										Neg
X-11847	X999911847	145575	46488	209	Unknown		NA	UNNAMED										Neg
X-11849	X999911849	146369	46607	209	Unknown		NA	UNNAMED										Neg
X-11850	X999911850	145594	46507	209	Unknown		NA	UNNAMED										Neg
X-11852	X999911852	145608	46521	209	Unknown		NA	UNNAMED										Neg
X-11858	X999911858	149587	47654	209	Unknown		NA	UNNAMED										Neg
X-11880	X999911880	146370	46608	209	Unknown		NA	UNNAMED										Neg
X-12007	X999912007	146372	46610	209	Unknown		NA	UNNAMED										Neg
X-12013	X999912013	146373	46611	209	Unknown		NA	UNNAMED										Neg
X-12026	X999912026	150050	47905	209	Unknown		NA	UNNAMED										Neg
X-12100	X999912100	157560	47687	400	Unknown		NA	UNNAMED										Pos Early
X-12101	X999912101	157543	47642	400	Unknown		NA	UNNAMED										Pos Early
X-12104	X999912104	157293	46932	400	Unknown		NA	UNNAMED										Pos Early
X-12112	X999912112	157563	47690	400	Unknown		NA	UNNAMED										Pos Early
X-12117	X999912117	157567	47695	400	Unknown		NA	UNNAMED										Pos Early
X-12127	X999912127	157574	47702	400	Unknown		NA	UNNAMED										Pos Early
X-12193	X999912193	148238	46985	209	Unknown		NA	UNNAMED										Neg
X-12216	X999912216	146375	46613	209	Unknown		NA	UNNAMED										Neg
X-12221	X999912221	150059	47911	209	Unknown		NA	UNNAMED										Neg
X-12261	X999912261	149590	47657	209	Unknown		NA	UNNAMED										Neg
X-12283	X999912283	157579	47708	400	Unknown		NA	UNNAMED										Pos Early
X-12306	X999912306	150069	47917	209	Unknown		NA	UNNAMED										Neg
X-12407	X999912407	146377	46615	209	Unknown		NA	UNNAMED										Neg
X-12410	X999912410	150074	47921	209	Unknown		NA	UNNAMED										Neg
X-12411	X999912411	146378	46616	209	Unknown		NA	UNNAMED										Neg
X-12462	X999912462	157261	46620	400	Unknown		NA	UNNAMED										Pos Early
X-12544	X999912544	145597	46510	209	Unknown		NA	UNNAMED										Neg
X-12680	X999912680	157418	47437	400	Unknown		NA	UNNAMED										Pos Early
X-12701	X999912701	148215	46962	209	Unknown		NA	UNNAMED										Neg
X-12707	X999912707	150086	47929	209	Unknown		NA	UNNAMED										Neg
X-12714	X999912714	144553	46318	209	Unknown		NA	UNNAMED										Neg
X-12729	X999912729	146385	46623	209	Unknown		NA	UNNAMED										Neg
X-12730	X999912730	150100	47937	209	Unknown		NA	UNNAMED										Neg
X-12731	X999912731	150102	47938	209	Unknown		NA	UNNAMED										Neg
X-12738	X999912738	150105	47940	209	Unknown		NA	UNNAMED										Neg
X-12740	X999912740	146567	46627	209	Unknown		NA	UNNAMED										Neg
X-12798	X999912798	157263	46624	400	Unknown		NA	UNNAMED										Pos Early
X-12812	X999912812	148239	46986	209	Unknown		NA	UNNAMED										Neg
X-12816	X999912816	146570	46630	209	Unknown		NA	UNNAMED										Neg
X-12818	X999912818	150120	47943	209	Unknown		NA	UNNAMED										Neg
X-12822	X999912822	148250	46997	209	Unknown		NA	UNNAMED										Neg
X-12830	X999912830	149595	47662	209	Unknown		NA	UNNAMED										Neg
X-12839	X999912839	148267	47014	209	Unknown		NA	UNNAMED										Neg
X-12844	X999912844	146573	46633	209	Unknown		NA	UNNAMED										Neg
X-12847	X999912847	145065	46364	209	Unknown		NA	UNNAMED										Neg
X-12849	X999912849	146576	46636	209	Unknown		NA	UNNAMED										Neg
X-12851	X999912851	146579	46639	209	Unknown		NA	UNNAMED										Neg
X-12906	X999912906	150146	47955	209	Unknown		NA	UNNAMED										Neg
X-13007	X999913007	148680	47203	209	Unknown		NA	UNNAMED										Neg
X-13431	X999913431	160155	47788	402	Unknown		NA	UNNAMED										Pos Late
X-13507	X999913507	157420	47439	400	Unknown		NA	UNNAMED										Pos Early
X-13553	X999913553	150152	47959	209	Unknown		NA	UNNAMED										Neg
X-13684	X999913684	157611	47790	400	Unknown		NA	UNNAMED										Pos Early
X-13695	X999913695	150157	47962	209	Unknown		NA	UNNAMED										Neg
X-13723	X999913723	150161	47965	209	Unknown		NA	UNNAMED										Neg
X-13728	X999913728	146585	46645	209	Unknown		NA	UNNAMED										Neg
X-13729	X999913729	150167	47971	209	Unknown		NA	UNNAMED										Neg
X-13844	X999913844	150176	47977	209	Unknown		NA	UNNAMED										Neg
X-13866	X999913866	145500	46417	209	Unknown		NA	UNNAMED										Neg
X-14056	X999914056	157266	46632	400	Unknown		NA	UNNAMED										Pos Early
X-14939	X999914939	146598	46657	209	Unknown		NA	UNNAMED										Neg
X-15461	X999915461	157144	46283	400	Unknown		NA	UNNAMED										Pos Early
X-15486	X999915486	144512	46266	209	Unknown		NA	UNNAMED										Neg
X-15503	X999915503	148230	46977	209	Unknown		NA	UNNAMED										Neg
X-15523	X999915523	150186	47985	209	Unknown		NA	UNNAMED										Neg
X-15728	X999915728	146611	46666	209	Unknown		NA	UNNAMED										Neg
X-16087	X999916087	150190	47988	209	Unknown		NA	UNNAMED										Neg
X-16124	X999916124	145548	46461	209	Unknown		NA	UNNAMED										Neg
X-16397	X999916397	157623	47802	400	Unknown		NA	UNNAMED										Pos Early
X-16580	X999916580	157625	47804	400	Unknown		NA	UNNAMED										Pos Early
X-16935	X999916935	146628	46681	209	Unknown		NA	UNNAMED										Neg
X-16964	X999916964	146632	46685	209	Unknown		NA	UNNAMED										Neg
X-17010	X999917010	150197	47993	209	Unknown		NA	UNNAMED										Neg
X-17146	X999917146	146642	46691	209	Unknown		NA	UNNAMED										Neg
X-17325	X999917325	146618	46672	209	Unknown		NA	UNNAMED										Neg
X-17328	X999917328	160185	47818	402	Unknown		NA	UNNAMED										Pos Late
X-17335	X999917335	160187	47820	402	Unknown		NA	UNNAMED										Pos Late
X-17346	X999917346	150201	47997	209	Unknown		NA	UNNAMED										Neg
X-17351	X999917351	150205	48001	209	Unknown		NA	UNNAMED										Neg
X-17354	X999917354	148262	47009	209	Unknown		NA	UNNAMED										Neg
X-17357	X999917357	150214	48009	209	Unknown		NA	UNNAMED										Neg
X-17367	X999917367	148247	46994	209	Unknown		NA	UNNAMED										Neg
X-17438	X999917438	146667	46705	209	Unknown		NA	UNNAMED										Neg
X-17653	X999917653	146670	46707	209	Unknown		NA	UNNAMED										Neg
X-17654	X999917654	146673	46709	209	Unknown		NA	UNNAMED										Neg
X-17676	X999917676	148223	46970	209	Unknown		NA	UNNAMED										Neg
X-17685	X999917685	150231	48025	209	Unknown		NA	UNNAMED										Neg
X-17690	X999917690	146674	46710	209	Unknown		NA	UNNAMED										Neg
X-18345	X999918345	148819	47342	209	Unknown		NA	UNNAMED										Neg
X-18779	X999918779	146634	46687	209	Unknown		NA	UNNAMED										Neg
X-18886	X999918886	150253	48047	209	Unknown		NA	UNNAMED										Neg
X-18887	X999918887	148778	47301	209	Unknown		NA	UNNAMED										Neg
X-18888	X999918888	150254	48048	209	Unknown		NA	UNNAMED										Neg
X-18901	X999918901	146640	46690	209	Unknown		NA	UNNAMED										Neg
X-18913	X999918913	146647	46695	209	Unknown		NA	UNNAMED										Neg
X-18921	X999918921	149605	47671	209	Unknown		NA	UNNAMED										Neg
X-18922	X999918922	146656	46700	209	Unknown		NA	UNNAMED										Neg
X-18935	X999918935	150255	48049	209	Unknown		NA	UNNAMED										Neg
X-19141	X999919141	146658	46701	209	Unknown		NA	UNNAMED										Neg
X-19299	X999919299	149607	47673	209	Unknown		NA	UNNAMED										Neg
X-19438	X999919438	144424	46261	209	Unknown		NA	UNNAMED										Neg
X-21258	X999921258	144401	46259	209	Unknown		NA	UNNAMED										Neg
X-21283	X999921283	157146	46285	400	Unknown		NA	UNNAMED										Pos Early
X-21285	X999921285	144527	46294	209	Unknown		NA	UNNAMED										Neg
X-21286	X999921286	144528	46295	209	Unknown		NA	UNNAMED										Neg
X-21310	X999921310	145053	46354	209	Unknown		NA	UNNAMED										Neg
X-21312	X999921312	145055	46356	209	Unknown		NA	UNNAMED										Neg
X-21319	X999921319	145064	46363	209	Unknown		NA	UNNAMED										Neg
X-21339	X999921339	145467	46384	209	Unknown		NA	UNNAMED										Neg
X-21353	X999921353	145481	46398	209	Unknown		NA	UNNAMED										Neg
X-21355	X999921355	145483	46400	209	Unknown		NA	UNNAMED										Neg
X-21364	X999921364	145492	46409	209	Unknown		NA	UNNAMED										Neg
X-21383	X999921383	145511	46428	209	Unknown		NA	UNNAMED										Neg
X-21441	X999921441	145573	46486	209	Unknown		NA	UNNAMED										Neg
X-21442	X999921442	145574	46487	209	Unknown		NA	UNNAMED										Neg
X-21467	X999921467	145599	46512	209	Unknown		NA	UNNAMED										Neg
X-21470	X999921470	145602	46515	209	Unknown		NA	UNNAMED										Neg
X-21471	X999921471	145603	46516	209	Unknown		NA	UNNAMED										Neg
X-21607	X999921607	146621	46674	209	Unknown		NA	UNNAMED										Neg
X-21733	X999921733	148140	46902	209	Unknown		NA	UNNAMED										Neg
X-21736	X999921736	148143	46905	209	Unknown		NA	UNNAMED										Neg
X-21742	X999921742	148149	46911	209	Unknown		NA	UNNAMED										Neg
X-21752	X999921752	148161	46923	209	Unknown		NA	UNNAMED										Neg
X-21796	X999921796	148225	46972	209	Unknown		NA	UNNAMED										Neg
X-21807	X999921807	148237	46984	209	Unknown		NA	UNNAMED										Neg
X-21821	X999921821	148251	46998	209	Unknown		NA	UNNAMED										Neg
X-21829	X999921829	148259	47006	209	Unknown		NA	UNNAMED										Neg
X-21834	X999921834	148264	47011	209	Unknown		NA	UNNAMED										Neg
X-21845	X999921845	148275	47022	209	Unknown		NA	UNNAMED										Neg
X-22162	X999922162	157401	47417	400	Unknown		NA	UNNAMED										Pos Early
X-22509	X999922509	149712	47773	209	Unknown		NA	UNNAMED										Neg
X-22520	X999922520	149723	47784	209	Unknown		NA	UNNAMED										Neg
X-22771	X999922771	150290	48076	209	Unknown		NA	UNNAMED										Neg
X-22776	X999922776	150295	48081	209	Unknown		NA	UNNAMED										Neg
X-22834	X999922834	153109	48185	209	Unknown		NA	UNNAMED										Neg
X-23276	X999923276	160567	48972	209	Unknown		NA	UNNAMED										Neg
X-23587	X999923587	161125	49463	400	Unknown		NA	UNNAMED										Pos Early
X-23593	X999923593	161131	49469	400	Unknown		NA	UNNAMED										Pos Early
X-23636	X999923636	161176	49512	400	Unknown		NA	UNNAMED										Pos Early
X-23639	X999923639	161179	49515	400	Unknown		NA	UNNAMED										Pos Early
X-23641	X999923641	161185	49517	402	Unknown		NA	UNNAMED										Pos Late
X-23644	X999923644	161202	49521	400	Unknown		NA	UNNAMED										Pos Early
X-23648	X999923648	161206	49525	400	Unknown		NA	UNNAMED										Pos Early
X-23654	X999923654	161212	49531	400	Unknown		NA	UNNAMED										Pos Early
X-23655	X999923655	161213	49532	400	Unknown		NA	UNNAMED										Pos Early
X-23659	X999923659	161217	49536	400	Unknown		NA	UNNAMED										Pos Early
X-23665	X999923665	161233	49542	400	Unknown		NA	UNNAMED										Pos Early
X-23678	X999923678	161246	49555	402	Unknown		NA	UNNAMED										Pos Late
X-23680	X999923680	161248	49557	402	Unknown		NA	UNNAMED										Pos Late
X-23739	X999923739	161456	49637	400	Unknown		NA	UNNAMED										Pos Early
X-23780	X999923780	161531	49679	400	Unknown		NA	UNNAMED										Pos Early
X-23782	X999923782	161533	49681	402	Unknown		NA	UNNAMED										Pos Late
X-23974	X999923974	161829	49883	209	Unknown		NA	UNNAMED										Neg
X-23997	X999923997	164326	52025	400	Unknown		NA	UNNAMED										Pos Early
X-24241	X999924241	164303	52280	400	Unknown		NA	UNNAMED										Pos Early
X-24243	X999924243	164314	52286	400	Unknown		NA	UNNAMED										Pos Early
X-24295	X999924295	165167	52483	209	Unknown		NA	UNNAMED										Neg
X-24306	X999924306	165211	52501	209	Unknown		NA	UNNAMED										Neg
X-24307	X999924307	165212	52502	209	Unknown		NA	UNNAMED										Neg
X-24328	X999924328	165251	52524	209	Unknown		NA	UNNAMED										Neg
X-24334	X999924334	165257	52530	209	Unknown		NA	UNNAMED										Neg
X-24337	X999924337	165260	52533	209	Unknown		NA	UNNAMED										Neg
X-24344	X999924344	165267	52540	209	Unknown		NA	UNNAMED										Neg
X-24418	X999924418	165400	52647	209	Unknown		NA	UNNAMED										Neg
X-24456	X999924456	165608	52773	400	Unknown		NA	UNNAMED										Pos Early
X-24494	X999924494	165658	52813	209	Unknown		NA	UNNAMED										Neg
X-24518	X999924518	165684	52839	400	Unknown		NA	UNNAMED										Pos Early
X-24531	X999924531	165697	52852	400	Unknown		NA	UNNAMED										Pos Early
X-24544	X999924544	165711	52865	209	Unknown		NA	UNNAMED										Neg
X-24546	X999924546	165713	52867	209	Unknown		NA	UNNAMED										Neg
X-24556	X999924556	165723	52877	209	Unknown		NA	UNNAMED										Neg
X-24565	X999924565	165732	52886	209	Unknown		NA	UNNAMED										Neg
X-24585	X999924585	165752	52906	400	Unknown		NA	UNNAMED										Pos Early
X-24588	X999924588	165756	52909	209	Unknown		NA	UNNAMED										Neg
X-24728	X999924728	166544	53157	400	Unknown		NA	UNNAMED										Pos Early
X-24736	X999924736	166597	53172	400	Unknown		NA	UNNAMED										Pos Early
X-24757	X999924757	180942	54695	209	Unknown		NA	UNNAMED										Neg
X-24795	X999924795	192369	54823	209	Unknown		NA	UNNAMED										Neg
X-24801	X999924801	207715	54829	400	Unknown		NA	UNNAMED										Pos Early
X-24811	X999924811	207725	54839	400	Unknown		NA	UNNAMED										Pos Early
X-24812	X999924812	207726	54840	400	Unknown		NA	UNNAMED										Pos Early
X-24947	X999924947	213216	57714	209	Unknown		NA	UNNAMED										Neg
X-24949	X999924949	213218	57716	209	Unknown		NA	UNNAMED										Neg
X-24951	X999924951	213220	57718	209	Unknown		NA	UNNAMED										Neg
X-24970	X999924970	213353	57754	400	Unknown		NA	UNNAMED										Pos Early
X-24978	X999924978	213980	57819	209	Unknown		NA	UNNAMED										Neg
X-25109	X999925109	217977	61682	400	Unknown		NA	UNNAMED										Pos Early
X-25172	X999925172	219057	62151	400	Unknown		NA	UNNAMED										Pos Early
X-25217	X999925217	219550	62403	400	Unknown		NA	UNNAMED										Pos Early
X-25265	X999925265	219776	62494	400	Unknown		NA	UNNAMED										Pos Early
X-25271	X999925271	219782	62500	400	Unknown		NA	UNNAMED										Pos Early
X-25343	X999925343	220135	62636	400	Unknown		NA	UNNAMED										Pos Early
X-25371	X999925371	220176	62664	209	Unknown		NA	UNNAMED										Neg
X-25419	X999925419	220234	62716	400	Unknown		NA	UNNAMED										Pos Early
X-25420	X999925420	220235	62717	400	Unknown		NA	UNNAMED										Pos Early
X-25422	X999925422	220237	62719	400	Unknown		NA	UNNAMED										Pos Early
X-25433	X999925433	220316	62749	209	Unknown		NA	UNNAMED										Neg
X-25519	X999925519	220852	62963	400	Unknown		NA	UNNAMED										Pos Early
X-25520	X999925520	220853	62964	400	Unknown		NA	UNNAMED										Pos Early
X-25790	X999925790	222789	63560	400	Unknown		NA	UNNAMED										Pos Early
X-25810	X999925810	222878	63592	400	Unknown		NA	UNNAMED										Pos Early
X-25828	X999925828	222982	63634	400	Unknown		NA	UNNAMED										Pos Early
X-25957	X999925957	223734	63908	400	Unknown		NA	UNNAMED										Pos Early
X-26054	X999926054	235788	64267	209	Unknown		NA	UNNAMED										Neg
X-26109	X999926109	237506	64399	209	Unknown		NA	UNNAMED										Neg
X-26111	X999926111	237508	64401	209	Unknown		NA	UNNAMED										Neg

## Sheet: Table S2
Supplementary Table S2. Summary of enzyme / transporters shared by the metabolite ratios that tested in GWAS
Metabolite pairs	Supoer pathways	gene for shared protein	protein names	Protein type
2'-deoxyuridine / cytidine	Nucleotide / Nucleotide	AID; UCKL1	Activation-induced cytidine deaminase; Uridine-cytidine kinase-like 1	Enzyme; Enzyme
3-hydroxyisobutyrate / adenosine 5'-diphosphate (ADP)	Amino Acid / Nucleotide	HIBCH	3-hydroxyisobutyryl-CoA hydrolase, mitochondrial	Enzyme
3-hydroxyisobutyrate / phosphate	Amino Acid / Energy	HIBCH	3-hydroxyisobutyryl-CoA hydrolase, mitochondrial	Enzyme
3-methyl-2-oxovalerate / 3-methyl-2-oxobutyrate	Amino Acid / Amino Acid	BCKDHB; BCAT1; BCAT2	2-oxoisovalerate dehydrogenase subunit beta, mitochondrial; Branched-chain-amino-acid aminotransferase, cytosolic; Branched-chain-amino-acid aminotransferase, mitochondrial	Enzyme; Enzyme; Enzyme
3-methyl-2-oxovalerate / 4-methyl-2-oxopentanoate	Amino Acid / Amino Acid	BCKDHB; BCAT1; BCAT2	2-oxoisovalerate dehydrogenase subunit beta, mitochondrial; Branched-chain-amino-acid aminotransferase, cytosolic; Branched-chain-amino-acid aminotransferase, mitochondrial	Enzyme; Enzyme; Enzyme
3-phosphoglycerate / adenosine 5'-diphosphate (ADP)	Carbohydrate / Nucleotide	PGK2; PGK1; GLYCTK	Phosphoglycerate kinase 2; Phosphoglycerate kinase 1; Glycerate kinase	Enzyme; Enzyme; Enzyme
3-phosphoglycerate / glycerate	Carbohydrate / Carbohydrate	GLYCTK	Glycerate kinase	Enzyme
3-phosphoglycerate / phosphate	Carbohydrate / Energy	BPGM; PGAM2; PGAM4; PGAM1; ACYP2; ACYP1	Bisphosphoglycerate mutase; Phosphoglycerate mutase 2; Probable phosphoglycerate mutase 4; Phosphoglycerate mutase 1; Acylphosphatase-2; Acylphosphatase-1	Enzyme; Enzyme; Enzyme; Enzyme; Enzyme; Enzyme
4-methyl-2-oxopentanoate / 3-methyl-2-oxobutyrate	Amino Acid / Amino Acid	BCKDHB; BCAT1; BCAT2	2-oxoisovalerate dehydrogenase subunit beta, mitochondrial; Branched-chain-amino-acid aminotransferase, cytosolic; Branched-chain-amino-acid aminotransferase, mitochondrial	Enzyme; Enzyme; Enzyme
5-methylthioadenosine (MTA) / phosphate	Amino Acid / Energy	MTAP	S-methyl-5'-thioadenosine phosphorylase	Enzyme
5-oxoproline / citrate	Amino Acid / Energy	ANG	Angiogenin	Enzyme
N-acetylneuraminate / N-acetylglucosamine/N-acetylgalactosamine	Carbohydrate / Carbohydrate	GNE	Bifunctional UDP-N-acetylglucosamine 2-epimerase/N-acetylmannosamine kinase	Enzyme
N-acetylputrescine / (N(1) + N(8))-acetylspermidine	Amino Acid / Amino Acid	SAT2; SAT1	Diamine acetyltransferase 2; Diamine acetyltransferase 1	Enzyme; Enzyme
N-palmitoyl-sphingosine (d18:1/16:0) / N-palmitoyl-sphinganine (d18:0/16:0)	Lipid / Lipid	GALC; PIGL; SGMS2; SGMS1; SMPD1; UGCG; PIGQ; PIGA; PIGH; PIGP; PIGC; SGPL1; ASAH1; UGT8; COL4A3BP; GM2A; GBA; CD1E; NPC2; CERS1; CD1D; PIGM; PIGW; PIGX; PIGZ; B3GNT5; B3GALT5; PIGB; PIGF; PIGG; PIGN; PIGO; PIGS; PIGT; PIGU; PIGV; PIGY; ASAH2C; ACER2; ASAH2; GBA2; ACER1; NSMAF; PIGK	Galactocerebrosidase; N-acetylglucosaminyl-phosphatidylinositol de-N-acetylase; Phosphatidylcholine:ceramide cholinephosphotransferase 2; Phosphatidylcholine:ceramide cholinephosphotransferase 1; Sphingomyelin phosphodiesterase; Ceramide glucosyltransferase; Phosphatidylinositol N-acetylglucosaminyltransferase subunit Q; Phosphatidylinositol N-acetylglucosaminyltransferase subunit A; Phosphatidyl…	Enzyme; Enzyme; Enzyme; Enzyme; Enzyme; Enzyme; Enzyme; Enzyme; Enzyme; Enzyme; Enzyme; Enzyme; Enzyme; Enzyme; Other; Transporter; Enzyme; Other; Transporter; Enzyme; Other; Enzyme; Transporter; Transporter; Enzyme; Enzyme; Enzyme; Enzyme; Transporter; Enzyme; Enzyme; Enzyme; Enzyme; Enzyme; Transporter; Enzyme; Enzyme; Enzyme; Enzyme; Enzyme; Enzyme; Enzyme; Other; Enzyme
N-palmitoyl-sphingosine (d18:1/16:0) / N-stearoyl-sphingosine (d18:1/18:0)*	Lipid / Lipid	GALC; LCT; PIGL; SGMS2; SGMS1; SMPD1; UGCG; PIGQ; PIGA; PIGH; PIGP; PIGC; SGPL1; ASAH1; UGT8; COL4A3BP; GM2A; GBA; CD1E; NPC2; CERS1; CD1D; PIGM; PIGW; PIGX; PIGZ; B3GNT5; B3GALT5; PIGB; PIGF; PIGG; PIGN; PIGO; PIGS; PIGT; PIGU; PIGV; PIGY; ASAH2C; ACER2; ASAH2; GBA2; ACER1; NSMAF; PIGK	Galactocerebrosidase; Lactase-phlorizin hydrolase; N-acetylglucosaminyl-phosphatidylinositol de-N-acetylase; Phosphatidylcholine:ceramide cholinephosphotransferase 2; Phosphatidylcholine:ceramide cholinephosphotransferase 1; Sphingomyelin phosphodiesterase; Ceramide glucosyltransferase; Phosphatidylinositol N-acetylglucosaminyltransferase subunit Q; Phosphatidylinositol N-acetylglucosaminyltransf…	Enzyme; Enzyme; Enzyme; Enzyme; Enzyme; Enzyme; Enzyme; Enzyme; Enzyme; Enzyme; Enzyme; Enzyme; Enzyme; Enzyme; Enzyme; Other; Transporter; Enzyme; Other; Transporter; Enzyme; Other; Enzyme; Transporter; Transporter; Enzyme; Enzyme; Enzyme; Enzyme; Transporter; Enzyme; Enzyme; Enzyme; Enzyme; Enzyme; Transporter; Enzyme; Enzyme; Enzyme; Enzyme; Enzyme; Enzyme; Enzyme; Other; Enzyme
N-stearoyl-sphingosine (d18:1/18:0)* / N-palmitoyl-sphinganine (d18:0/16:0)	Lipid / Lipid	GALC; PIGL; SGMS2; SGMS1; SMPD1; UGCG; PIGQ; PIGA; PIGH; PIGP; PIGC; SGPL1; ASAH1; UGT8; COL4A3BP; GM2A; GBA; CD1E; NPC2; CERS1; CD1D; PIGM; PIGW; PIGX; PIGZ; B3GNT5; B3GALT5; PIGB; PIGF; PIGG; PIGN; PIGO; PIGS; PIGT; PIGU; PIGV; PIGY; ASAH2C; ACER2; ASAH2; GBA2; ACER1; NSMAF; PIGK	Galactocerebrosidase; N-acetylglucosaminyl-phosphatidylinositol de-N-acetylase; Phosphatidylcholine:ceramide cholinephosphotransferase 2; Phosphatidylcholine:ceramide cholinephosphotransferase 1; Sphingomyelin phosphodiesterase; Ceramide glucosyltransferase; Phosphatidylinositol N-acetylglucosaminyltransferase subunit Q; Phosphatidylinositol N-acetylglucosaminyltransferase subunit A; Phosphatidyl…	Enzyme; Enzyme; Enzyme; Enzyme; Enzyme; Enzyme; Enzyme; Enzyme; Enzyme; Enzyme; Enzyme; Enzyme; Enzyme; Enzyme; Other; Transporter; Enzyme; Other; Transporter; Enzyme; Other; Enzyme; Transporter; Transporter; Enzyme; Enzyme; Enzyme; Enzyme; Transporter; Enzyme; Enzyme; Enzyme; Enzyme; Enzyme; Transporter; Enzyme; Enzyme; Enzyme; Enzyme; Enzyme; Enzyme; Enzyme; Other; Enzyme
S-adenosylhomocysteine (SAH) / 5-methyluridine (ribothymidine)	Amino Acid / Nucleotide	TRMT2B	tRNA (uracil(54)-C(5))-methyltransferase homolog	Enzyme
S-adenosylhomocysteine (SAH) / leucine	Amino Acid / Amino Acid	LCMT1	Leucine carboxyl methyltransferase 1	Enzyme
acetylcarnitine (C2) / propionylcarnitine (C3)	Lipid / Lipid	CRAT; SLC25A20	Carnitine O-acetyltransferase; Mitochondrial carnitine/acylcarnitine carrier protein	Enzyme; Transporter
adenosine 3',5'-cyclic monophosphate (cAMP) / adenosine 5'-monophosphate (AMP)	Nucleotide / Nucleotide	PDE6H; PDE1B; PDE3B; PDE6G; PDE6D	Retinal cone rhodopsin-sensitive cGMP 3',5'-cyclic phosphodiesterase subunit gamma; Calcium/calmodulin-dependent 3',5'-cyclic nucleotide phosphodiesterase 1B; cGMP-inhibited 3',5'-cyclic phosphodiesterase B; Retinal rod rhodopsin-sensitive cGMP 3',5'-cyclic phosphodiesterase subunit gamma; Retinal rod rhodopsin-sensitive cGMP 3',5'-cyclic phosphodiesterase subunit delta	Enzyme; Enzyme; Enzyme; Enzyme; Enzyme
adenosine 3',5'-cyclic monophosphate (cAMP) / taurocholate	Nucleotide / Lipid	ABCC4; SLC22A6; ABCC11	Multidrug resistance-associated protein 4; Solute carrier family 22 member 6; ATP-binding cassette sub-family C member 11	Transporter; Transporter; Transporter
adenosine 5'-diphosphate (ADP) / 2'-deoxyuridine	Nucleotide / Nucleotide	TK1; TK2; UCKL1	Thymidine kinase, cytosolic; Thymidine kinase 2, mitochondrial; Uridine-cytidine kinase-like 1	Enzyme; Enzyme; Enzyme
adenosine 5'-diphosphate (ADP) / 5-oxoproline	Nucleotide / Amino Acid	OPLAH	5-oxoprolinase	Enzyme
adenosine 5'-diphosphate (ADP) / EDTA	Nucleotide / Xenobiotics	PON3	Serum paraoxonase/lactonase 3	Enzyme
adenosine 5'-diphosphate (ADP) / N-acetylglucosamine/N-acetylgalactosamine	Nucleotide / Carbohydrate	GNE; NAGK	Bifunctional UDP-N-acetylglucosamine 2-epimerase/N-acetylmannosamine kinase; N-acetyl-D-glucosamine kinase	Enzyme; Enzyme
adenosine 5'-diphosphate (ADP) / N-acetylneuraminate	Nucleotide / Carbohydrate	GNE	Bifunctional UDP-N-acetylglucosamine 2-epimerase/N-acetylmannosamine kinase	Enzyme
adenosine 5'-diphosphate (ADP) / N-palmitoyl-sphingosine (d18:1/16:0)	Nucleotide / Lipid	MCCC2; MCCC1	Methylcrotonoyl-CoA carboxylase beta chain, mitochondrial; Methylcrotonoyl-CoA carboxylase subunit alpha, mitochondrial	Enzyme; Enzyme
adenosine 5'-diphosphate (ADP) / adenosine 5'-monophosphate (AMP)	Nucleotide / Nucleotide	DCK; PON3; AK1; AK3; AK4; AK7; TPK1; DAK; AK2	Deoxycytidine kinase; Serum paraoxonase/lactonase 3; Adenylate kinase isoenzyme 1; GTP:AMP phosphotransferase, mitochondrial; Adenylate kinase isoenzyme 4, mitochondrial; Adenylate kinase 7; Thiamin pyrophosphokinase 1; Bifunctional ATP-dependent dihydroxyacetone kinase/FAD-AMP lyase (cyclizing); Adenylate kinase 2, mitochondrial	Enzyme; Enzyme; Enzyme; Enzyme; Enzyme; Enzyme; Enzyme; Enzyme; Enzyme
adenosine 5'-diphosphate (ADP) / arginine	Nucleotide / Amino Acid	ADPRH	[Protein ADP-ribosylarginine] hydrolase	Enzyme
adenosine 5'-diphosphate (ADP) / aspartate	Nucleotide / Amino Acid	PAICS	Multifunctional protein ADE2	Enzyme
adenosine 5'-diphosphate (ADP) / choline	Nucleotide / Lipid	CHKB; CHKA	Choline/ethanolamine kinase; Choline kinase alpha	Enzyme; Enzyme
adenosine 5'-diphosphate (ADP) / choline phosphate	Nucleotide / Lipid	CHKB; CHKA	Choline/ethanolamine kinase; Choline kinase alpha	Enzyme; Enzyme
adenosine 5'-diphosphate (ADP) / citrate	Nucleotide / Energy	ACLY; SRC	ATP-citrate synthase; Proto-oncogene tyrosine-protein kinase Src	Enzyme; Enzyme
adenosine 5'-diphosphate (ADP) / creatine	Nucleotide / Amino Acid	CKMT2; CKB; CKMT1A; CKM	Creatine kinase S-type, mitochondrial; Creatine kinase B-type; Creatine kinase U-type, mitochondrial; Creatine kinase M-type	Enzyme; Enzyme; Enzyme; Enzyme
adenosine 5'-diphosphate (ADP) / cytidine	Nucleotide / Nucleotide	GNE; UCKL1	Bifunctional UDP-N-acetylglucosamine 2-epimerase/N-acetylmannosamine kinase; Uridine-cytidine kinase-like 1	Enzyme; Enzyme
adenosine 5'-diphosphate (ADP) / flavin adenine dinucleotide (FAD)	Nucleotide / Cofactors and Vitamins	DAK	Bifunctional ATP-dependent dihydroxyacetone kinase/FAD-AMP lyase (cyclizing)	Enzyme
adenosine 5'-diphosphate (ADP) / fructose	Nucleotide / Carbohydrate	HK3; HK2; HK1; KHK	Hexokinase-3; Hexokinase-2; Hexokinase-1; Ketohexokinase	Enzyme; Enzyme; Enzyme; Enzyme
adenosine 5'-diphosphate (ADP) / gluconate	Nucleotide / Xenobiotics	IDNK	Probable gluconokinase	Enzyme
adenosine 5'-diphosphate (ADP) / glucose	Nucleotide / Carbohydrate	GCK; HK3; HK2; HK1	Glucokinase; Hexokinase-3; Hexokinase-2; Hexokinase-1	Enzyme; Enzyme; Enzyme; Enzyme
adenosine 5'-diphosphate (ADP) / glutamate	Nucleotide / Amino Acid	GCLC; GLUL; GSS; FPGS; PFAS; ALDH18A1; OPLAH; PET112; CTPS2; PIG59; QRSL1	Glutamate--cysteine ligase catalytic subunit; Glutamine synthetase; Glutathione synthetase; Folylpolyglutamate synthase, mitochondrial; Phosphoribosylformylglycinamidine synthase; Delta-1-pyrroline-5-carboxylate synthase; 5-oxoprolinase; Glutamyl-tRNA(Gln) amidotransferase subunit B, mitochondrial; CTP synthase 2; Glutamine synthetase; Glutamyl-tRNA(Gln) amidotransferase subunit A, mitochondrial	Enzyme; Enzyme; Enzyme; Enzyme; Enzyme; Enzyme; Enzyme; Enzyme; Enzyme; Enzyme; Enzyme
adenosine 5'-diphosphate (ADP) / glutamine	Nucleotide / Amino Acid	GLUL; PFAS; PET112; CTPS2; PIG59; QRSL1	Glutamine synthetase; Phosphoribosylformylglycinamidine synthase; Glutamyl-tRNA(Gln) amidotransferase subunit B, mitochondrial; CTP synthase 2; Glutamine synthetase; Glutamyl-tRNA(Gln) amidotransferase subunit A, mitochondrial	Enzyme; Enzyme; Enzyme; Enzyme; Enzyme; Enzyme
adenosine 5'-diphosphate (ADP) / glycerate	Nucleotide / Carbohydrate	GLYCTK	Glycerate kinase	Enzyme
adenosine 5'-diphosphate (ADP) / glycerol	Nucleotide / Lipid	PAPSS1; GK2; GK; GK3P; GK5	Bifunctional 3'-phosphoadenosine 5'-phosphosulfate synthase 1; Glycerol kinase 2; Glycerol kinase; Putative glycerol kinase 3; Putative glycerol kinase 5	Enzyme; Enzyme; Enzyme; Enzyme; Enzyme
adenosine 5'-diphosphate (ADP) / glycerol 3-phosphate	Nucleotide / Lipid	GK2; GK; GK3P; GK5	Glycerol kinase 2; Glycerol kinase; Putative glycerol kinase 3; Putative glycerol kinase 5	Enzyme; Enzyme; Enzyme; Enzyme
adenosine 5'-diphosphate (ADP) / glycine	Nucleotide / Amino Acid	GART; GSS	Trifunctional purine biosynthetic protein adenosine-3; Glutathione synthetase	Enzyme; Enzyme
adenosine 5'-diphosphate (ADP) / mannitol/sorbitol	Nucleotide / Carbohydrate	GCK; HK3; HK2	Glucokinase; Hexokinase-3; Hexokinase-2	Enzyme; Enzyme; Enzyme
adenosine 5'-diphosphate (ADP) / mannose	Nucleotide / Carbohydrate	GCK; HK3; HK2; HK1; IGF1R	Glucokinase; Hexokinase-3; Hexokinase-2; Hexokinase-1; Insulin-like growth factor 1 receptor	Enzyme; Enzyme; Enzyme; Enzyme; Other
adenosine 5'-diphosphate (ADP) / ornithine	Nucleotide / Amino Acid	ALDH18A1	Delta-1-pyrroline-5-carboxylate synthase	Enzyme
adenosine 5'-diphosphate (ADP) / oxalate (ethanedioate)	Nucleotide / Cofactors and Vitamins	SRC	Proto-oncogene tyrosine-protein kinase Src	Enzyme
adenosine 5'-diphosphate (ADP) / pantothenate	Nucleotide / Cofactors and Vitamins	PANK4; PANK1; PANK3	Pantothenate kinase 4; Pantothenate kinase 1; Pantothenate kinase 3	Enzyme; Enzyme; Enzyme
adenosine 5'-diphosphate (ADP) / phosphate	Nucleotide / Energy	ACLY; PON3; PCCB; PCCA; GART; PAPSS1; PAPSS2; CPS1; MCCC2; MCCC1; GCLC; GLUL; GSS; PFKFB3; PFKFB4; PFKFB1; PFKFB2; FPGS; PFAS; ALDH18A1; OPLAH; PAICS; MTHFD1; MVD; KATNA1; ATP6V1G3; PDK1; ATP6V1G1; ATP1B3; ATP5E; ATP5D; ATP1B2; ATP6V1C1; ATP6V1G2; ATP5O; ATP5J; PNKP; PNPT1; ATP12A; MT-ATP8; ATP5I; ATP6V1A; ATP5C1; ATP6V0D1; LCK; ATP6V1B2; ATP5F1; ATP4B; ATP5A1; ATP9B; ATP4A; ATP6V0C; ATP6V0E1; AT…	ATP-citrate synthase; Serum paraoxonase/lactonase 3; Propionyl-CoA carboxylase beta chain, mitochondrial; Propionyl-CoA carboxylase alpha chain, mitochondrial; Trifunctional purine biosynthetic protein adenosine-3; Bifunctional 3'-phosphoadenosine 5'-phosphosulfate synthase 1; Bifunctional 3'-phosphoadenosine 5'-phosphosulfate synthase 2; Carbamoyl-phosphate synthase [ammonia], mitochondrial; Met…	Enzyme; Enzyme; Enzyme; Enzyme; Enzyme; Enzyme; Enzyme; Enzyme; Enzyme; Enzyme; Enzyme; Enzyme; Enzyme; Enzyme; Enzyme; Enzyme; Enzyme; Enzyme; Enzyme; Enzyme; Enzyme; Enzyme; Enzyme; Enzyme; Enzyme; Enzyme; Enzyme; Enzyme; Enzyme; Enzyme; Enzyme; Enzyme; Enzyme; Enzyme; Enzyme; Enzyme; Enzyme; Enzyme; Enzyme; Enzyme; Enzyme; Enzyme; Enzyme; Enzyme; Enzyme; Enzyme; Enzyme; Enzyme; Enzyme; Enzyme;…
adenosine 5'-diphosphate (ADP) / phosphoethanolamine	Nucleotide / Lipid	CHKB; CHKA; ETNK1; ETNK2	Choline/ethanolamine kinase; Choline kinase alpha; Ethanolamine kinase 1; Ethanolamine kinase 2	Enzyme; Enzyme; Enzyme; Enzyme
adenosine 5'-diphosphate (ADP) / sulfate*	Nucleotide / Xenobiotics	PAPSS1; PAPSS2	Bifunctional 3'-phosphoadenosine 5'-phosphosulfate synthase 1; Bifunctional 3'-phosphoadenosine 5'-phosphosulfate synthase 2	Enzyme; Enzyme
adenosine 5'-diphosphate (ADP) / tyrosine	Nucleotide / Amino Acid	EGFR	Epidermal growth factor receptor	Other
adenosine 5'-diphosphate (ADP) / uridine	Nucleotide / Nucleotide	UCKL1	Uridine-cytidine kinase-like 1	Enzyme
adenosine 5'-diphosphate (ADP) / valine	Nucleotide / Amino Acid	PCCB	Propionyl-CoA carboxylase beta chain, mitochondrial	Enzyme
adenosine 5'-monophosphate (AMP) / EDTA	Nucleotide / Xenobiotics	PON3	Serum paraoxonase/lactonase 3	Enzyme
adenosine 5'-monophosphate (AMP) / N-palmitoyl-sphingosine (d18:1/16:0)	Nucleotide / Lipid	LARS2; LARS	Probable leucine--tRNA ligase, mitochondrial; Leucine--tRNA ligase, cytoplasmic	Enzyme; Enzyme
adenosine 5'-monophosphate (AMP) / acetoacetate	Nucleotide / Lipid	AACS	Acetoacetyl-CoA synthetase	Enzyme
adenosine 5'-monophosphate (AMP) / alanine	Nucleotide / Amino Acid	AARS; AARS2	Alanine--tRNA ligase, cytoplasmic; Alanine--tRNA ligase, mitochondrial	Enzyme; Enzyme
adenosine 5'-monophosphate (AMP) / arginine	Nucleotide / Amino Acid	RARS; ASS1; RARS2	Arginine--tRNA ligase, cytoplasmic; Argininosuccinate synthase; Probable arginine--tRNA ligase, mitochondrial	Enzyme; Enzyme; Enzyme
adenosine 5'-monophosphate (AMP) / asparagine	Nucleotide / Amino Acid	ASNS; NARS; NARS2	Asparagine synthetase [glutamine-hydrolyzing]; Asparagine--tRNA ligase, cytoplasmic; Probable asparagine--tRNA ligase, mitochondrial	Enzyme; Enzyme; Enzyme
adenosine 5'-monophosphate (AMP) / aspartate	Nucleotide / Amino Acid	ASNS; DARS; ASS1; DARS2	Asparagine synthetase [glutamine-hydrolyzing]; Aspartate--tRNA ligase, cytoplasmic; Argininosuccinate synthase; Aspartate--tRNA ligase, mitochondrial	Enzyme; Enzyme; Enzyme; Enzyme
adenosine 5'-monophosphate (AMP) / citrate	Nucleotide / Energy	APRT	Adenine phosphoribosyltransferase	Enzyme
adenosine 5'-monophosphate (AMP) / cysteine	Nucleotide / Amino Acid	PPCS; CARS	Phosphopantothenate--cysteine ligase; Cysteine--tRNA ligase, cytoplasmic	Enzyme; Enzyme
adenosine 5'-monophosphate (AMP) / flavin adenine dinucleotide (FAD)	Nucleotide / Cofactors and Vitamins	DAK	Bifunctional ATP-dependent dihydroxyacetone kinase/FAD-AMP lyase (cyclizing)	Enzyme
adenosine 5'-monophosphate (AMP) / glutamate	Nucleotide / Amino Acid	EPRS; ASNS; EARS2	Bifunctional glutamate/proline--tRNA ligase; Asparagine synthetase [glutamine-hydrolyzing]; Probable glutamate--tRNA ligase, mitochondrial	Enzyme; Enzyme; Enzyme
adenosine 5'-monophosphate (AMP) / glutamine	Nucleotide / Amino Acid	QARS; ASNS	Glutamine--tRNA ligase; Asparagine synthetase [glutamine-hydrolyzing]	Enzyme; Enzyme
adenosine 5'-monophosphate (AMP) / glycine	Nucleotide / Amino Acid	GARS	Glycine--tRNA ligase	Enzyme
adenosine 5'-monophosphate (AMP) / histidine	Nucleotide / Amino Acid	HARS2; HARS	Probable histidine--tRNA ligase, mitochondrial; Histidine--tRNA ligase, cytoplasmic	Enzyme; Enzyme
adenosine 5'-monophosphate (AMP) / inosine 5'-monophosphate (IMP)	Nucleotide / Nucleotide	PYGL; PYGM; PYGB; AMPD3; AMPD2; AMPD1; NT5C3	Glycogen phosphorylase, liver form; Glycogen phosphorylase, muscle form; Glycogen phosphorylase, brain form; AMP deaminase 3; AMP deaminase 2; AMP deaminase 1; Cytosolic 5'-nucleotidase 3	Enzyme; Enzyme; Enzyme; Enzyme; Enzyme; Enzyme; Enzyme
adenosine 5'-monophosphate (AMP) / isoleucine	Nucleotide / Amino Acid	IARS; IARS2	Isoleucine--tRNA ligase, cytoplasmic; Isoleucine--tRNA ligase, mitochondrial	Enzyme; Enzyme
adenosine 5'-monophosphate (AMP) / leucine	Nucleotide / Amino Acid	LARS2; LARS	Probable leucine--tRNA ligase, mitochondrial; Leucine--tRNA ligase, cytoplasmic	Enzyme; Enzyme
adenosine 5'-monophosphate (AMP) / methionine	Nucleotide / Amino Acid	MARS; MARS2	Methionine--tRNA ligase, cytoplasmic; Methionine--tRNA ligase, mitochondrial	Enzyme; Enzyme
adenosine 5'-monophosphate (AMP) / palmitate (16:0)	Nucleotide / Lipid	ACSBG2; ACSBG1	Long-chain-fatty-acid--CoA ligase ACSBG2; Long-chain-fatty-acid--CoA ligase ACSBG1	Enzyme; Enzyme
adenosine 5'-monophosphate (AMP) / phenylalanine	Nucleotide / Amino Acid	FARSA; FARS2; FARSB; FARSLA	Phenylalanine--tRNA ligase alpha subunit; Phenylalanine--tRNA ligase, mitochondrial; Phenylalanine--tRNA ligase beta subunit; FARSLA protein	Enzyme; Enzyme; Enzyme; Enzyme
adenosine 5'-monophosphate (AMP) / phosphate	Nucleotide / Energy	ACSS2; ACSS1; PON3; FARS2; PYGL; PYGM; PYGB; APRT; HLCS; FARSB; UBE2A; UBE2M; UBE2L6; GARS; EPRS; WARS; UBE2G1; QARS; TARS; ASNS; UBE2E2; UBE2D2; LIG4; RARS; UBE2B; LARS2; UBE2J2; UBE2L3; RTCA; YARS; DARS; UBE2D3; NARS; KARS; IARS; UBA1; YARS2; UBE2E1; MARS; AARS; WARS2; SARS2; UBE2I; HARS2; UBE2J1; HARS; SARS; LARS; UBE2C; VARS; SEPHS1; UBE2N; ASS1; SEPHS2; LIG1; NEDD4L; PPCS; SLC27A5; NT5C3; AA…	Acetyl-coenzyme A synthetase, cytoplasmic; Acetyl-coenzyme A synthetase 2-like, mitochondrial; Serum paraoxonase/lactonase 3; Phenylalanine--tRNA ligase, mitochondrial; Glycogen phosphorylase, liver form; Glycogen phosphorylase, muscle form; Glycogen phosphorylase, brain form; Adenine phosphoribosyltransferase; Biotin--protein ligase; Phenylalanine--tRNA ligase beta subunit; Ubiquitin-conjugating…	Enzyme; Enzyme; Enzyme; Enzyme; Enzyme; Enzyme; Enzyme; Enzyme; Enzyme; Enzyme; Enzyme; Enzyme; Enzyme; Enzyme; Enzyme; Enzyme; Enzyme; Enzyme; Enzyme; Enzyme; Enzyme; Enzyme; Enzyme; Enzyme; Enzyme; Enzyme; Enzyme; Enzyme; Enzyme; Enzyme; Enzyme; Enzyme; Enzyme; Enzyme; Enzyme; Enzyme; Enzyme; Enzyme; Enzyme; Enzyme; Enzyme; Enzyme; Enzyme; Enzyme; Enzyme; Enzyme; Enzyme; Enzyme; Enzyme; Enzyme;…
adenosine 5'-monophosphate (AMP) / proline	Nucleotide / Amino Acid	EPRS; PARS2	Bifunctional glutamate/proline--tRNA ligase; Probable proline--tRNA ligase, mitochondrial	Enzyme; Enzyme
adenosine 5'-monophosphate (AMP) / serine	Nucleotide / Amino Acid	SARS2; SARS	Serine--tRNA ligase, mitochondrial; Serine--tRNA ligase, cytoplasmic	Enzyme; Enzyme
adenosine 5'-monophosphate (AMP) / threonine	Nucleotide / Amino Acid	TARS; TARSL2; TARS2	Threonine--tRNA ligase, cytoplasmic; Probable threonine--tRNA ligase 2, cytoplasmic; Threonine--tRNA ligase, mitochondrial	Enzyme; Enzyme; Enzyme
adenosine 5'-monophosphate (AMP) / tryptophan	Nucleotide / Amino Acid	WARS; WARS2	Tryptophan--tRNA ligase, cytoplasmic; Tryptophan--tRNA ligase, mitochondrial	Enzyme; Enzyme
adenosine 5'-monophosphate (AMP) / tyrosine	Nucleotide / Amino Acid	YARS; YARS2	Tyrosine--tRNA ligase, cytoplasmic; Tyrosine--tRNA ligase, mitochondrial	Enzyme; Enzyme
adenosine 5'-monophosphate (AMP) / urate	Nucleotide / Nucleotide	PYGL	Glycogen phosphorylase, liver form	Enzyme
adenosine 5'-monophosphate (AMP) / valine	Nucleotide / Amino Acid	VARS; VARS2	Valine--tRNA ligase; Valine--tRNA ligase, mitochondrial	Enzyme; Enzyme
alanine / asparagine	Amino Acid / Amino Acid	SLC38A3	Sodium-coupled neutral amino acid transporter 3	Transporter
alanine / pyruvate	Amino Acid / Carbohydrate	ABAT; AGXT2; GPT; GPT2; SCLY; SLC16A10	4-aminobutyrate aminotransferase, mitochondrial; Alanine--glyoxylate aminotransferase 2, mitochondrial; Alanine aminotransferase 1; Alanine aminotransferase 2; Selenocysteine lyase; Monocarboxylate transporter 10	Enzyme; Enzyme; Enzyme; Enzyme; Enzyme; Transporter
alpha-ketobutyrate / 3-methyl-2-oxobutyrate	Amino Acid / Amino Acid	PDHB; PDHA1; PDHA2; BCKDHB	Pyruvate dehydrogenase E1 component subunit beta, mitochondrial; Pyruvate dehydrogenase E1 component subunit alpha, somatic form, mitochondrial; Pyruvate dehydrogenase E1 component subunit alpha, testis-specific form, mitochondrial; 2-oxoisovalerate dehydrogenase subunit beta, mitochondrial	Enzyme; Enzyme; Enzyme; Enzyme
alpha-ketobutyrate / 3-methyl-2-oxovalerate	Amino Acid / Amino Acid	BCKDHB	2-oxoisovalerate dehydrogenase subunit beta, mitochondrial	Enzyme
alpha-ketobutyrate / 4-methyl-2-oxopentanoate	Amino Acid / Amino Acid	BCKDHB	2-oxoisovalerate dehydrogenase subunit beta, mitochondrial	Enzyme
alpha-ketobutyrate / pyruvate	Amino Acid / Carbohydrate	PDHB; PDHA1; PDHA2; CTH; SDS; SDSL	Pyruvate dehydrogenase E1 component subunit beta, mitochondrial; Pyruvate dehydrogenase E1 component subunit alpha, somatic form, mitochondrial; Pyruvate dehydrogenase E1 component subunit alpha, testis-specific form, mitochondrial; Cystathionine gamma-lyase; L-serine dehydratase/L-threonine deaminase; Serine dehydratase-like	Enzyme; Enzyme; Enzyme; Enzyme; Enzyme; Enzyme
alpha-ketoglutarate / alanine	Energy / Amino Acid	ABAT; AGXT2; GPT; GPT2	4-aminobutyrate aminotransferase, mitochondrial; Alanine--glyoxylate aminotransferase 2, mitochondrial; Alanine aminotransferase 1; Alanine aminotransferase 2	Enzyme; Enzyme; Enzyme; Enzyme
alpha-ketoglutarate / alpha-ketobutyrate	Energy / Amino Acid	OGDH; OGDHL	2-oxoglutarate dehydrogenase, mitochondrial; 2-oxoglutarate dehydrogenase-like, mitochondrial	Enzyme; Enzyme
alpha-ketoglutarate / aspartate	Energy / Amino Acid	GOT1; GOT2; GOT1L1	Aspartate aminotransferase, cytoplasmic; Aspartate aminotransferase, mitochondrial; Putative aspartate aminotransferase, cytoplasmic 2	Enzyme; Enzyme; Enzyme
alpha-ketoglutarate / glutamate	Energy / Amino Acid	ABAT; TAT; GOT1; GOT2; BCAT1; AADAT; AGXT2; OAT; CCBL1; BCAT2; GPT; PSAT1; GPT2; AASS; GOT1L1; CCBL2	4-aminobutyrate aminotransferase, mitochondrial; Tyrosine aminotransferase; Aspartate aminotransferase, cytoplasmic; Aspartate aminotransferase, mitochondrial; Branched-chain-amino-acid aminotransferase, cytosolic; Kynurenine/alpha-aminoadipate aminotransferase, mitochondrial; Alanine--glyoxylate aminotransferase 2, mitochondrial; Ornithine aminotransferase, mitochondrial; Kynurenine--oxoglutarat…	Enzyme; Enzyme; Enzyme; Enzyme; Enzyme; Enzyme; Enzyme; Enzyme; Enzyme; Enzyme; Enzyme; Enzyme; Enzyme; Enzyme; Enzyme; Enzyme
alpha-ketoglutarate / kynurenine	Energy / Amino Acid	GOT2; AADAT; CCBL1; CCBL2	Aspartate aminotransferase, mitochondrial; Kynurenine/alpha-aminoadipate aminotransferase, mitochondrial; Kynurenine--oxoglutarate transaminase 1; Kynurenine--oxoglutarate transaminase 3	Enzyme; Enzyme; Enzyme; Enzyme
alpha-ketoglutarate / ornithine	Energy / Amino Acid	OAT	Ornithine aminotransferase, mitochondrial	Enzyme
alpha-ketoglutarate / proline	Energy / Amino Acid	P4HA2; P4HA1; P4HA3; EGLN1; EGLN2; EGLN3; P4HTM	Prolyl 4-hydroxylase subunit alpha-2; Prolyl 4-hydroxylase subunit alpha-1; Prolyl 4-hydroxylase subunit alpha-3; Egl nine homolog 1; Egl nine homolog 2; Egl nine homolog 3; Transmembrane prolyl 4-hydroxylase	Enzyme; Enzyme; Enzyme; Enzyme; Enzyme; Enzyme; Enzyme
alpha-ketoglutarate / pyruvate	Energy / Carbohydrate	ABAT; AGXT2; CCBL1; GPT; GPT2; CCBL2	4-aminobutyrate aminotransferase, mitochondrial; Alanine--glyoxylate aminotransferase 2, mitochondrial; Kynurenine--oxoglutarate transaminase 1; Alanine aminotransferase 1; Alanine aminotransferase 2; Kynurenine--oxoglutarate transaminase 3	Enzyme; Enzyme; Enzyme; Enzyme; Enzyme; Enzyme
alpha-ketoglutarate / succinate	Energy / Energy	P4HA2; P4HA1; P4HA3; KDM2A; KDM2B; EGLN1; EGLN2; EGLN3; P4HTM	Prolyl 4-hydroxylase subunit alpha-2; Prolyl 4-hydroxylase subunit alpha-1; Prolyl 4-hydroxylase subunit alpha-3; Lysine-specific demethylase 2A; Lysine-specific demethylase 2B; Egl nine homolog 1; Egl nine homolog 2; Egl nine homolog 3; Transmembrane prolyl 4-hydroxylase	Enzyme; Enzyme; Enzyme; Enzyme; Enzyme; Enzyme; Enzyme; Enzyme; Enzyme
alpha-ketoglutarate / trans-4-hydroxyproline	Energy / Amino Acid	P4HA2; P4HA1; P4HA3; EGLN1; EGLN2; EGLN3; P4HTM	Prolyl 4-hydroxylase subunit alpha-2; Prolyl 4-hydroxylase subunit alpha-1; Prolyl 4-hydroxylase subunit alpha-3; Egl nine homolog 1; Egl nine homolog 2; Egl nine homolog 3; Transmembrane prolyl 4-hydroxylase	Enzyme; Enzyme; Enzyme; Enzyme; Enzyme; Enzyme; Enzyme
alpha-tocopherol / glycerol	Cofactors and Vitamins / Lipid	GSTP1	Glutathione S-transferase P	Enzyme
alpha-tocopherol / sulfate*	Cofactors and Vitamins / Xenobiotics	GSTM3; GSTO1; GSTA2; GSTP1	Glutathione S-transferase Mu 3; Glutathione S-transferase omega-1; Glutathione S-transferase A2; Glutathione S-transferase P	Enzyme; Enzyme; Enzyme; Enzyme
androsterone glucuronide / etiocholanolone glucuronide	Lipid / Lipid	UGT2B28; UGT2B4; UGT1A4; UGT2B10; UGT2B7; UGT2B15; UGT2A1; UGT1A1; UGT1A9; UGT1A8; UGT1A3; UGT1A10; UGT2B17; UGT1A6; UGT1A5; UGT2B11; UGT1A7; GUSB; UGT2A3	UDP-glucuronosyltransferase 2B28; UDP-glucuronosyltransferase 2B4; UDP-glucuronosyltransferase 1-4; UDP-glucuronosyltransferase 2B10; UDP-glucuronosyltransferase 2B7; UDP-glucuronosyltransferase 2B15; UDP-glucuronosyltransferase 2A1; UDP-glucuronosyltransferase 1-1; UDP-glucuronosyltransferase 1-9; UDP-glucuronosyltransferase 1-8; UDP-glucuronosyltransferase 1-3; UDP-glucuronosyltransferase 1-10;…	Enzyme; Enzyme; Enzyme; Enzyme; Enzyme; Enzyme; Enzyme; Enzyme; Enzyme; Enzyme; Enzyme; Enzyme; Enzyme; Enzyme; Enzyme; Enzyme; Enzyme; Enzyme; Enzyme
arachidonate (20:4n6) / caffeine	Lipid / Xenobiotics	CYP1A1; CYP2D6	Cytochrome P450, family 1, subfamily A, polypeptide 1; Cytochrome P450 2D6	Transporter; Transporter
arachidonate (20:4n6) / linoleate (18:2n6)	Lipid / Lipid	BAAT; ACOT7; ACOT2; ACOT4; ACOT8; CYP1A1; CYP2D6; ACOT1	Bile acid-CoA:amino acid N-acyltransferase; Cytosolic acyl coenzyme A thioester hydrolase; Acyl-coenzyme A thioesterase 2, mitochondrial; Acyl-coenzyme A thioesterase 4; Acyl-coenzyme A thioesterase 8; Cytochrome P450, family 1, subfamily A, polypeptide 1; Cytochrome P450 2D6; Acyl-coenzyme A thioesterase 1	Enzyme; Enzyme; Enzyme; Enzyme; Enzyme; Transporter; Transporter; Enzyme
arachidonate (20:4n6) / oleate/vaccenate (18:1)	Lipid / Lipid	FASN; BAAT; ACOT7; ACOT2; ACOT4; ACOT8; FAAH; FAAH2; ACOT1	Fatty acid synthase; Bile acid-CoA:amino acid N-acyltransferase; Cytosolic acyl coenzyme A thioester hydrolase; Acyl-coenzyme A thioesterase 2, mitochondrial; Acyl-coenzyme A thioesterase 4; Acyl-coenzyme A thioesterase 8; Fatty-acid amide hydrolase 1; Fatty-acid amide hydrolase 2; Acyl-coenzyme A thioesterase 1	Enzyme; Enzyme; Enzyme; Enzyme; Enzyme; Enzyme; Enzyme; Enzyme; Enzyme
arachidonate (20:4n6) / paraxanthine	Lipid / Xenobiotics	CYP1A1; CYP2D6	Cytochrome P450, family 1, subfamily A, polypeptide 1; Cytochrome P450 2D6	Transporter; Transporter
arachidonate (20:4n6) / pyruvate	Lipid / Carbohydrate	SLCO2A1	Solute carrier organic anion transporter family member 2A1	Transporter
arginine / citrulline	Amino Acid / Amino Acid	ASS1; NOS1	Argininosuccinate synthase; Nitric oxide synthase, brain	Enzyme; Enzyme
arginine / glutamate	Amino Acid / Amino Acid	ADC	Arginine decarboxylase	Enzyme
arginine / ornithine	Amino Acid / Amino Acid	GATM; SLC7A1	Glycine amidinotransferase, mitochondrial; High affinity cationic amino acid transporter 1	Enzyme; Transporter
arginine / phosphate	Amino Acid / Energy	RARS; ASS1; RARS2	Arginine--tRNA ligase, cytoplasmic; Argininosuccinate synthase; Probable arginine--tRNA ligase, mitochondrial	Enzyme; Enzyme; Enzyme
aspartate / N-acetylglucosamine/N-acetylgalactosamine	Amino Acid / Carbohydrate	LYZ	Lysozyme C	Enzyme
aspartate / asparagine	Amino Acid / Amino Acid	ASNS; ASRGL1; ASPG	Asparagine synthetase [glutamine-hydrolyzing]; Isoaspartyl peptidase/L-asparaginase; 60 kDa lysophospholipase	Enzyme; Enzyme; Enzyme
aspartate / citrate	Amino Acid / Energy	RNASE1	Ribonuclease pancreatic	Enzyme
aspartate / citrulline	Amino Acid / Amino Acid	ASS1	Argininosuccinate synthase	Enzyme
aspartate / glutamate	Amino Acid / Amino Acid	GOT1; GOT2; ASNS; GAD2; GAD1; SLC16A10; GOT1L1; GIG18	Aspartate aminotransferase, cytoplasmic; Aspartate aminotransferase, mitochondrial; Asparagine synthetase [glutamine-hydrolyzing]; Glutamate decarboxylase 2; Glutamate decarboxylase 1; Monocarboxylate transporter 10; Putative aspartate aminotransferase, cytoplasmic 2; Aspartate aminotransferase	Enzyme; Enzyme; Enzyme; Enzyme; Enzyme; Transporter; Enzyme; Enzyme
aspartate / mannose	Amino Acid / Carbohydrate	LYZ	Lysozyme C	Enzyme
aspartate / phosphate	Amino Acid / Energy	ASNS; DARS; ASS1; PAICS; DARS2	Asparagine synthetase [glutamine-hydrolyzing]; Aspartate--tRNA ligase, cytoplasmic; Argininosuccinate synthase; Multifunctional protein ADE2; Aspartate--tRNA ligase, mitochondrial	Enzyme; Enzyme; Enzyme; Enzyme; Enzyme
benzoate / linoleoyl-arachidonoyl-glycerol (18:2/20:4) [1]*	Xenobiotics / Lipid	LIPA	Lysosomal acid lipase/cholesteryl ester hydrolase	Enzyme
benzoate / linoleoyl-arachidonoyl-glycerol (18:2/20:4) [2]*	Xenobiotics / Lipid	LIPA	Lysosomal acid lipase/cholesteryl ester hydrolase	Enzyme
benzoate / oleoyl-linoleoyl-glycerol (18:1/18:2) [2]	Xenobiotics / Lipid	LIPA	Lysosomal acid lipase/cholesteryl ester hydrolase	Enzyme
bilirubin (Z,Z) / androsterone glucuronide	Cofactors and Vitamins / Lipid	UGT2B28; UGT2B4; UGT1A4; UGT2B10; UGT2B7; UGT2B15; UGT2A1; UGT1A1; UGT1A9; UGT1A8; UGT1A3; UGT1A10; UGT2B17; UGT1A6; UGT1A5; UGT2B11; UGT1A7; UGT2A3	UDP-glucuronosyltransferase 2B28; UDP-glucuronosyltransferase 2B4; UDP-glucuronosyltransferase 1-4; UDP-glucuronosyltransferase 2B10; UDP-glucuronosyltransferase 2B7; UDP-glucuronosyltransferase 2B15; UDP-glucuronosyltransferase 2A1; UDP-glucuronosyltransferase 1-1; UDP-glucuronosyltransferase 1-9; UDP-glucuronosyltransferase 1-8; UDP-glucuronosyltransferase 1-3; UDP-glucuronosyltransferase 1-10;…	Enzyme; Enzyme; Enzyme; Enzyme; Enzyme; Enzyme; Enzyme; Enzyme; Enzyme; Enzyme; Enzyme; Enzyme; Enzyme; Enzyme; Enzyme; Enzyme; Enzyme; Enzyme
bilirubin (Z,Z) / etiocholanolone glucuronide	Cofactors and Vitamins / Lipid	UGT2B28; UGT2B4; UGT1A4; UGT2B10; UGT2B7; UGT2B15; UGT2A1; UGT1A1; UGT1A9; UGT1A8; UGT1A3; UGT1A10; UGT2B17; UGT1A6; UGT1A5; UGT2B11; UGT1A7; UGT2A3	UDP-glucuronosyltransferase 2B28; UDP-glucuronosyltransferase 2B4; UDP-glucuronosyltransferase 1-4; UDP-glucuronosyltransferase 2B10; UDP-glucuronosyltransferase 2B7; UDP-glucuronosyltransferase 2B15; UDP-glucuronosyltransferase 2A1; UDP-glucuronosyltransferase 1-1; UDP-glucuronosyltransferase 1-9; UDP-glucuronosyltransferase 1-8; UDP-glucuronosyltransferase 1-3; UDP-glucuronosyltransferase 1-10;…	Enzyme; Enzyme; Enzyme; Enzyme; Enzyme; Enzyme; Enzyme; Enzyme; Enzyme; Enzyme; Enzyme; Enzyme; Enzyme; Enzyme; Enzyme; Enzyme; Enzyme; Enzyme
bilirubin (Z,Z) / glucuronate	Cofactors and Vitamins / Carbohydrate	UGT2B28; UGT2B4; UGT1A4; UGT2B10; UGT2B7; UGT2B15; UGT2A1; UGT1A1; UGT1A9; UGT1A8; UGT1A3; UGT1A10; UGT2B17; UGT1A6; UGT1A5; UGT2B11; UGT1A7; UGT2A3	UDP-glucuronosyltransferase 2B28; UDP-glucuronosyltransferase 2B4; UDP-glucuronosyltransferase 1-4; UDP-glucuronosyltransferase 2B10; UDP-glucuronosyltransferase 2B7; UDP-glucuronosyltransferase 2B15; UDP-glucuronosyltransferase 2A1; UDP-glucuronosyltransferase 1-1; UDP-glucuronosyltransferase 1-9; UDP-glucuronosyltransferase 1-8; UDP-glucuronosyltransferase 1-3; UDP-glucuronosyltransferase 1-10;…	Enzyme; Enzyme; Enzyme; Enzyme; Enzyme; Enzyme; Enzyme; Enzyme; Enzyme; Enzyme; Enzyme; Enzyme; Enzyme; Enzyme; Enzyme; Enzyme; Enzyme; Enzyme
bilirubin (Z,Z) / taurocholate	Cofactors and Vitamins / Lipid	SLCO1B1; ABCC2	Solute carrier organic anion transporter family member 1B1; Canalicular multispecific organic anion transporter 1	Transporter; Transporter
caffeine / linoleate (18:2n6)	Xenobiotics / Lipid	CYP1A1; CYP2D6	Cytochrome P450, family 1, subfamily A, polypeptide 1; Cytochrome P450 2D6	Transporter; Transporter
caffeine / paraxanthine	Xenobiotics / Xenobiotics	CYP1A1; CYP2D6	Cytochrome P450, family 1, subfamily A, polypeptide 1; Cytochrome P450 2D6	Transporter; Transporter
caffeine / theobromine	Xenobiotics / Xenobiotics	ADORA1; ADORA2A	Adenosine receptor A1; Adenosine receptor A2a	Other; Other
caffeine / theophylline	Xenobiotics / Xenobiotics	ADORA1; ADORA2A	Adenosine receptor A1; Adenosine receptor A2a	Other; Other
carnitine / acetylcarnitine (C2)	Lipid / Lipid	CRAT; SLC25A20	Carnitine O-acetyltransferase; Mitochondrial carnitine/acylcarnitine carrier protein	Enzyme; Transporter
carnitine / ergothioneine	Lipid / Xenobiotics	SLC22A4	Solute carrier family 22 member 4	Transporter
carnitine / palmitoylcarnitine (C16)	Lipid / Lipid	CPT1B; CPT1A; CPT2; CPT1C	Carnitine Palmitoyltransferase 1B; Carnitine O-palmitoyltransferase 1, liver isoform; Carnitine O-palmitoyltransferase 2, mitochondrial; Carnitine O-palmitoyltransferase 1, brain isoform	Enzyme; Enzyme; Enzyme; Enzyme
carnitine / propionylcarnitine (C3)	Lipid / Lipid	CRAT; SLC25A20	Carnitine O-acetyltransferase; Mitochondrial carnitine/acylcarnitine carrier protein	Enzyme; Transporter
cholate / adenosine 3',5'-cyclic monophosphate (cAMP)	Lipid / Nucleotide	ABCC4; SLC22A7	Multidrug resistance-associated protein 4; Solute carrier family 22 member 7	Transporter; Transporter
cholate / adenosine 5'-monophosphate (AMP)	Lipid / Nucleotide	SLC27A5	Bile acyl-CoA synthetase	Enzyme
cholate / bilirubin (Z,Z)	Lipid / Cofactors and Vitamins	SLCO1B1; ABCC2	Solute carrier organic anion transporter family member 1B1; Canalicular multispecific organic anion transporter 1	Transporter; Transporter
cholate / phosphate	Lipid / Energy	SLC27A5	Bile acyl-CoA synthetase	Enzyme
cholate / taurocholate	Lipid / Lipid	SLCO1B3; SLCO1B1; ABCC2; ABCC1; ABCC3; ABCB11; ABCB1; SLC10A2; SLC10A1; SLCO1A2; SLCO4A1; ABCC4	Solute carrier organic anion transporter family member 1B3; Solute carrier organic anion transporter family member 1B1; Canalicular multispecific organic anion transporter 1; Multidrug resistance-associated protein 1; Canalicular multispecific organic anion transporter 2; Bile salt export pump; Multidrug resistance protein 1; Ileal sodium/bile acid cotransporter; Sodium/bile acid cotransporter; S…	Transporter; Transporter; Transporter; Transporter; Transporter; Transporter; Transporter; Transporter; Transporter; Transporter; Transporter; Transporter
cholesterol / benzoate	Lipid / Xenobiotics	LIPA	Lysosomal acid lipase/cholesteryl ester hydrolase	Enzyme
cholesterol / cortisol	Lipid / Lipid	ABCB1; ABCG2	Multidrug resistance protein 1; ATP-binding cassette sub-family G member 2	Transporter; Transporter
cholesterol / linoleoyl-arachidonoyl-glycerol (18:2/20:4) [1]*	Lipid / Lipid	LIPA	Lysosomal acid lipase/cholesteryl ester hydrolase	Enzyme
cholesterol / linoleoyl-arachidonoyl-glycerol (18:2/20:4) [2]*	Lipid / Lipid	LIPA	Lysosomal acid lipase/cholesteryl ester hydrolase	Enzyme
cholesterol / oleoyl-linoleoyl-glycerol (18:1/18:2) [2]	Lipid / Lipid	LIPA	Lysosomal acid lipase/cholesteryl ester hydrolase	Enzyme
cholesterol / taurocholate	Lipid / Lipid	ABCB1; ABCG2	Multidrug resistance protein 1; ATP-binding cassette sub-family G member 2	Transporter; Transporter
choline / taurocholate	Lipid / Lipid	SLC22A1	Solute carrier family 22 member 1	Transporter
choline phosphate / choline	Lipid / Lipid	PCYT1B; PCYT1A; CHKB; CHKA	Choline-phosphate cytidylyltransferase B; Choline-phosphate cytidylyltransferase A; Choline/ethanolamine kinase; Choline kinase alpha	Enzyme; Enzyme; Enzyme; Enzyme
choline phosphate / phosphoethanolamine	Lipid / Lipid	CHKB; CHKA; ENPP6	Choline/ethanolamine kinase; Choline kinase alpha; Ectonucleotide pyrophosphatase/phosphodiesterase family member 6	Enzyme; Enzyme; Enzyme
citrate / 4-hydroxyphenylpyruvate	Energy / Amino Acid	MIF	Macrophage migration inhibitory factor	Enzyme
citrate / oxalate (ethanedioate)	Energy / Cofactors and Vitamins	SRC; SLCO2B1	Proto-oncogene tyrosine-protein kinase Src; Solute carrier organic anion transporter family member 2B1	Enzyme; Transporter
citrate / taurocholate	Energy / Lipid	SLCO2B1	Solute carrier organic anion transporter family member 2B1	Transporter
citrulline / dimethylarginine (SDMA + ADMA)	Amino Acid / Amino Acid	DDAH2	N(G),N(G)-dimethylarginine dimethylaminohydrolase 2	Enzyme
citrulline / ornithine	Amino Acid / Amino Acid	OTC	Ornithine carbamoyltransferase, mitochondrial	Enzyme
citrulline / phosphate	Amino Acid / Energy	ASS1; OTC	Argininosuccinate synthase; Ornithine carbamoyltransferase, mitochondrial	Enzyme; Enzyme
cortisol / 4-cholesten-3-one	Lipid / Lipid	AKR1D1	3-oxo-5-beta-steroid 4-dehydrogenase	Enzyme
cortisol / taurocholate	Lipid / Lipid	ABCB1; ABCG2; SLCO1A2	Multidrug resistance protein 1; ATP-binding cassette sub-family G member 2; Solute carrier organic anion transporter family member 1A2	Transporter; Transporter; Transporter
cortisone / 4-cholesten-3-one	Lipid / Lipid	AKR1D1	3-oxo-5-beta-steroid 4-dehydrogenase	Enzyme
cortisone / cortisol	Lipid / Lipid	AKR1D1; HSD11B1	3-oxo-5-beta-steroid 4-dehydrogenase; Corticosteroid 11-beta-dehydrogenase isozyme 1	Enzyme; Enzyme
creatine / carnitine	Amino Acid / Lipid	SLC22A5	Solute carrier family 22 member 5	Transporter
cysteine / 5-oxoproline	Amino Acid / Amino Acid	GGCT	Gamma-glutamylcyclotransferase	Enzyme
cysteine / alanine	Amino Acid / Amino Acid	SLC7A8; SLC16A10; MOCOS	Large neutral amino acids transporter small subunit 2; Monocarboxylate transporter 10; Molybdenum cofactor sulfurase	Transporter; Transporter; Enzyme
cysteinylglycine / glutamate	Amino Acid / Amino Acid	GGT1; GGT7; GGT6; GGT5	Gamma-glutamyltranspeptidase 1; Gamma-glutamyltransferase 7; Gamma-glutamyltransferase 6; Gamma-glutamyltransferase 5	Enzyme; Enzyme; Enzyme; Enzyme
cysteinylglycine / taurine	Amino Acid / Amino Acid	GGT1; GGT7; GGT6; GGT5	Gamma-glutamyltranspeptidase 1; Gamma-glutamyltransferase 7; Gamma-glutamyltransferase 6; Gamma-glutamyltransferase 5	Enzyme; Enzyme; Enzyme; Enzyme
cytidine / N-acetylglucosamine/N-acetylgalactosamine	Nucleotide / Carbohydrate	GNE	Bifunctional UDP-N-acetylglucosamine 2-epimerase/N-acetylmannosamine kinase	Enzyme
cytidine / N-acetylneuraminate	Nucleotide / Carbohydrate	GNE	Bifunctional UDP-N-acetylglucosamine 2-epimerase/N-acetylmannosamine kinase	Enzyme
dopamine 4-sulfate / dopamine 3-O-sulfate	Amino Acid / Amino Acid	SULT1A3	Sulfotransferase 1A3	Enzyme
fructose / maltose	Carbohydrate / Carbohydrate	GAA; MGAM; GANC	Lysosomal alpha-glucosidase; Maltase-glucoamylase, intestinal; Neutral alpha-glucosidase C	Enzyme; Enzyme; Enzyme
fructose / sucrose	Carbohydrate / Carbohydrate	SI; GAA; MGAM; GANC	Sucrase-isomaltase, intestinal; Lysosomal alpha-glucosidase; Maltase-glucoamylase, intestinal; Neutral alpha-glucosidase C	Enzyme; Enzyme; Enzyme; Enzyme
glucose / N-palmitoyl-sphinganine (d18:0/16:0)	Carbohydrate / Lipid	GBA; GBA2	Glucosylceramidase; Non-lysosomal glucosylceramidase	Enzyme; Enzyme
glucose / N-palmitoyl-sphingosine (d18:1/16:0)	Carbohydrate / Lipid	LCT; GBA; GBA2	Lactase-phlorizin hydrolase; Glucosylceramidase; Non-lysosomal glucosylceramidase	Enzyme; Enzyme; Enzyme
glucose / N-stearoyl-sphingosine (d18:1/18:0)*	Carbohydrate / Lipid	LCT; GBA; GBA2	Lactase-phlorizin hydrolase; Glucosylceramidase; Non-lysosomal glucosylceramidase	Enzyme; Enzyme; Enzyme
glucose / fructose	Carbohydrate / Carbohydrate	HK3; HK2; HK1; SI; GAA; MGAM; GANC	Hexokinase-3; Hexokinase-2; Hexokinase-1; Sucrase-isomaltase, intestinal; Lysosomal alpha-glucosidase; Maltase-glucoamylase, intestinal; Neutral alpha-glucosidase C	Enzyme; Enzyme; Enzyme; Enzyme; Enzyme; Enzyme; Enzyme
glucose / glycerol	Carbohydrate / Lipid	LCT; GLA; GLB1	Lactase-phlorizin hydrolase; Alpha-galactosidase A; Beta-galactosidase	Enzyme; Enzyme; Enzyme
glucose / maltose	Carbohydrate / Carbohydrate	AGL; GAA; MGAM; GANC	Glycogen debranching enzyme; Lysosomal alpha-glucosidase; Maltase-glucoamylase, intestinal; Neutral alpha-glucosidase C	Enzyme; Enzyme; Enzyme; Enzyme
glucose / mannitol/sorbitol	Carbohydrate / Carbohydrate	GCK; HK3; HK2; GLA	Glucokinase; Hexokinase-3; Hexokinase-2; Alpha-galactosidase A	Enzyme; Enzyme; Enzyme; Enzyme
glucose / mannose	Carbohydrate / Carbohydrate	GCK; HK3; HK2; HK1; LCT; GLA	Glucokinase; Hexokinase-3; Hexokinase-2; Hexokinase-1; Lactase-phlorizin hydrolase; Alpha-galactosidase A	Enzyme; Enzyme; Enzyme; Enzyme; Enzyme; Enzyme
glucose / sucrose	Carbohydrate / Carbohydrate	SI; UGT1A1; GLA; GAA; MGAM; GANC	Sucrase-isomaltase, intestinal; UDP-glucuronosyltransferase 1-1; Alpha-galactosidase A; Lysosomal alpha-glucosidase; Maltase-glucoamylase, intestinal; Neutral alpha-glucosidase C	Enzyme; Enzyme; Enzyme; Enzyme; Enzyme; Enzyme
glucuronate / androsterone glucuronide	Carbohydrate / Lipid	UGT2B28; UGT2B4; UGT1A4; UGT2B10; UGT2B7; UGT2B15; UGT2A1; UGT1A1; UGT1A9; UGT1A8; UGT1A3; UGT1A10; UGT2B17; UGT1A6; UGT1A5; UGT2B11; UGT1A7; GUSB; UGT2A3	UDP-glucuronosyltransferase 2B28; UDP-glucuronosyltransferase 2B4; UDP-glucuronosyltransferase 1-4; UDP-glucuronosyltransferase 2B10; UDP-glucuronosyltransferase 2B7; UDP-glucuronosyltransferase 2B15; UDP-glucuronosyltransferase 2A1; UDP-glucuronosyltransferase 1-1; UDP-glucuronosyltransferase 1-9; UDP-glucuronosyltransferase 1-8; UDP-glucuronosyltransferase 1-3; UDP-glucuronosyltransferase 1-10;…	Enzyme; Enzyme; Enzyme; Enzyme; Enzyme; Enzyme; Enzyme; Enzyme; Enzyme; Enzyme; Enzyme; Enzyme; Enzyme; Enzyme; Enzyme; Enzyme; Enzyme; Enzyme; Enzyme
glucuronate / etiocholanolone glucuronide	Carbohydrate / Lipid	UGT2B28; UGT2B4; UGT1A4; UGT2B10; UGT2B7; UGT2B15; UGT2A1; UGT1A1; UGT1A9; UGT1A8; UGT1A3; UGT1A10; UGT2B17; UGT1A6; UGT1A5; UGT2B11; UGT1A7; GUSB; UGT2A3	UDP-glucuronosyltransferase 2B28; UDP-glucuronosyltransferase 2B4; UDP-glucuronosyltransferase 1-4; UDP-glucuronosyltransferase 2B10; UDP-glucuronosyltransferase 2B7; UDP-glucuronosyltransferase 2B15; UDP-glucuronosyltransferase 2A1; UDP-glucuronosyltransferase 1-1; UDP-glucuronosyltransferase 1-9; UDP-glucuronosyltransferase 1-8; UDP-glucuronosyltransferase 1-3; UDP-glucuronosyltransferase 1-10;…	Enzyme; Enzyme; Enzyme; Enzyme; Enzyme; Enzyme; Enzyme; Enzyme; Enzyme; Enzyme; Enzyme; Enzyme; Enzyme; Enzyme; Enzyme; Enzyme; Enzyme; Enzyme; Enzyme
glutamate / 5-oxoproline	Amino Acid / Amino Acid	OPLAH	5-oxoprolinase	Enzyme
glutamate / alanine	Amino Acid / Amino Acid	ABAT; AGXT2; GPT; GPT2; SLC16A10	4-aminobutyrate aminotransferase, mitochondrial; Alanine--glyoxylate aminotransferase 2, mitochondrial; Alanine aminotransferase 1; Alanine aminotransferase 2; Monocarboxylate transporter 10	Enzyme; Enzyme; Enzyme; Enzyme; Transporter
glutamate / cysteine	Amino Acid / Amino Acid	GOT1; GOT2; GCLC; GCLM; GSS; SLC16A10	Aspartate aminotransferase, cytoplasmic; Aspartate aminotransferase, mitochondrial; Glutamate--cysteine ligase catalytic subunit; Glutamate--cysteine ligase regulatory subunit; Glutathione synthetase; Monocarboxylate transporter 10	Enzyme; Enzyme; Enzyme; Enzyme; Enzyme; Transporter
glutamate / glutamine	Amino Acid / Amino Acid	GFPT2; GFPT1; CCBL1; ASNS; GLUL; GLS2; GLS; PFAS; PET112; CTPS2; SLC16A10; PIG59; QRSL1	Glutamine--fructose-6-phosphate aminotransferase [isomerizing] 2; Glutamine--fructose-6-phosphate aminotransferase [isomerizing] 1; Kynurenine--oxoglutarate transaminase 1; Asparagine synthetase [glutamine-hydrolyzing]; Glutamine synthetase; Glutaminase liver isoform, mitochondrial; Glutaminase kidney isoform, mitochondrial; Phosphoribosylformylglycinamidine synthase; Glutamyl-tRNA(Gln) amidotran…	Enzyme; Enzyme; Enzyme; Enzyme; Enzyme; Enzyme; Enzyme; Enzyme; Enzyme; Enzyme; Transporter; Enzyme; Enzyme
glutamate / kynurenine	Amino Acid / Amino Acid	GOT2; AADAT; CCBL1; CCBL2	Aspartate aminotransferase, mitochondrial; Kynurenine/alpha-aminoadipate aminotransferase, mitochondrial; Kynurenine--oxoglutarate transaminase 1; Kynurenine--oxoglutarate transaminase 3	Enzyme; Enzyme; Enzyme; Enzyme
glutamate / pyruvate	Amino Acid / Carbohydrate	ABAT; AGXT2; CCBL1; GPT; SLC16A1; GPT2; SLC16A10; CCBL2	4-aminobutyrate aminotransferase, mitochondrial; Alanine--glyoxylate aminotransferase 2, mitochondrial; Kynurenine--oxoglutarate transaminase 1; Alanine aminotransferase 1; Monocarboxylate transporter 1; Alanine aminotransferase 2; Monocarboxylate transporter 10; Kynurenine--oxoglutarate transaminase 3	Enzyme; Enzyme; Enzyme; Enzyme; Transporter; Enzyme; Transporter; Enzyme
glutamine / alanine	Amino Acid / Amino Acid	SLC7A8; SLC38A3; SLC16A10	Large neutral amino acids transporter small subunit 2; Sodium-coupled neutral amino acid transporter 3; Monocarboxylate transporter 10	Transporter; Transporter; Transporter
glutamine / asparagine	Amino Acid / Amino Acid	ASNS; SLC1A5; SLC38A3	Asparagine synthetase [glutamine-hydrolyzing]; Neutral amino acid transporter B(0); Sodium-coupled neutral amino acid transporter 3	Enzyme; Transporter; Transporter
glutarate (C5-DC) / caprylate (8:0)	Lipid / Lipid	SLC22A11; SLC22A6	Solute carrier family 22 member 11; Solute carrier family 22 member 6	Transporter; Transporter
glutarate (C5-DC) / salicylate	Lipid / Xenobiotics	SLC22A11; SLC22A6; SLC22A7	Solute carrier family 22 member 11; Solute carrier family 22 member 6; Solute carrier family 22 member 7	Transporter; Transporter; Transporter
glycerol / carnitine	Lipid / Lipid	CPT1B; CPT1A; CPT2	Carnitine Palmitoyltransferase 1B; Carnitine O-palmitoyltransferase 1, liver isoform; Carnitine O-palmitoyltransferase 2, mitochondrial	Enzyme; Enzyme; Enzyme
glycerol / glycerol 3-phosphate	Lipid / Lipid	GK2; GK; GK3P; GK5	Glycerol kinase 2; Glycerol kinase; Putative glycerol kinase 3; Putative glycerol kinase 5	Enzyme; Enzyme; Enzyme; Enzyme
glycerol / mannitol/sorbitol	Lipid / Carbohydrate	GLA; GYPB	Alpha-galactosidase A; Glycophorin-B	Enzyme; Other
glycerol / palmitoylcarnitine (C16)	Lipid / Lipid	CPT1B; CPT1A; CPT2	Carnitine Palmitoyltransferase 1B; Carnitine O-palmitoyltransferase 1, liver isoform; Carnitine O-palmitoyltransferase 2, mitochondrial	Enzyme; Enzyme; Enzyme
glycerol / sulfate*	Lipid / Xenobiotics	PAPSS1; GSTP1	Bifunctional 3'-phosphoadenosine 5'-phosphosulfate synthase 1; Glutathione S-transferase P	Enzyme; Enzyme
glycine / alanine	Amino Acid / Amino Acid	AGXT2; SLC36A1; SLC16A10	Alanine--glyoxylate aminotransferase 2, mitochondrial; Proton-coupled amino acid transporter 1; Monocarboxylate transporter 10	Enzyme; Transporter; Transporter
glycine / phosphate	Amino Acid / Energy	GART; GARS; GSS	Trifunctional purine biosynthetic protein adenosine-3; Glycine--tRNA ligase; Glutathione synthetase	Enzyme; Enzyme; Enzyme
glycine / pyridoxal	Amino Acid / Cofactors and Vitamins	GLDC	Glycine dehydrogenase [decarboxylating], mitochondrial	Enzyme
glycine / serine	Amino Acid / Amino Acid	SHMT2; SHMT1; SLC16A10	Serine hydroxymethyltransferase, mitochondrial; Serine hydroxymethyltransferase, cytosolic; Monocarboxylate transporter 10	Enzyme; Enzyme; Transporter
glycolithocholate / glycolithocholate sulfate*	Lipid / Lipid	SULT2A1; GLYAT; GLYATL1; GLYATL2; GLYATL3	Bile salt sulfotransferase; Glycine N-acyltransferase; Glycine N-acyltransferase-like protein 1; Glycine N-acyltransferase-like protein 2; Glycine N-acyltransferase-like protein 3	Enzyme; Enzyme; Enzyme; Enzyme; Enzyme
histidine / alanine	Amino Acid / Amino Acid	SLC38A3; SLC16A10	Sodium-coupled neutral amino acid transporter 3; Monocarboxylate transporter 10	Transporter; Transporter
histidine / asparagine	Amino Acid / Amino Acid	SLC38A3	Sodium-coupled neutral amino acid transporter 3	Transporter
histidine / glutamine	Amino Acid / Amino Acid	SLC38A3; SLC16A10	Sodium-coupled neutral amino acid transporter 3; Monocarboxylate transporter 10	Transporter; Transporter
histidine / phosphate	Amino Acid / Energy	HARS2; HARS	Probable histidine--tRNA ligase, mitochondrial; Histidine--tRNA ligase, cytoplasmic	Enzyme; Enzyme
histidine / pyruvate	Amino Acid / Carbohydrate	HDC; SLC16A10	Histidine decarboxylase; Monocarboxylate transporter 10	Enzyme; Transporter
histidine / trans-urocanate	Amino Acid / Amino Acid	HAL	Histidine ammonia-lyase	Enzyme
hypotaurine / cysteine	Amino Acid / Amino Acid	CSAD	Cysteine sulfinic acid decarboxylase	Enzyme
hypotaurine / taurine	Amino Acid / Amino Acid	GAD2; GAD1; CSAD	Glutamate decarboxylase 2; Glutamate decarboxylase 1; Cysteine sulfinic acid decarboxylase	Enzyme; Enzyme; Enzyme
inosine / EDTA	Nucleotide / Xenobiotics	ADA	Adenosine deaminase	Enzyme
inosine / theophylline	Nucleotide / Xenobiotics	ADA	Adenosine deaminase	Enzyme
inosine 5'-monophosphate (IMP) / phosphate	Nucleotide / Energy	PYGL; PYGM; PYGB; NT5C3; ENTPD4	Glycogen phosphorylase, liver form; Glycogen phosphorylase, muscle form; Glycogen phosphorylase, brain form; Cytosolic 5'-nucleotidase 3; Ectonucleoside triphosphate diphosphohydrolase 4	Enzyme; Enzyme; Enzyme; Enzyme; Enzyme
inosine 5'-monophosphate (IMP) / urate	Nucleotide / Nucleotide	PYGL	Glycogen phosphorylase, liver form	Enzyme
isoleucine / phosphate	Amino Acid / Energy	IARS; IARS2	Isoleucine--tRNA ligase, cytoplasmic; Isoleucine--tRNA ligase, mitochondrial	Enzyme; Enzyme
leucine / N-palmitoyl-sphingosine (d18:1/16:0)	Amino Acid / Lipid	LARS2; LARS	Probable leucine--tRNA ligase, mitochondrial; Leucine--tRNA ligase, cytoplasmic	Enzyme; Enzyme
leucine / phosphate	Amino Acid / Energy	LARS2; LARS	Probable leucine--tRNA ligase, mitochondrial; Leucine--tRNA ligase, cytoplasmic	Enzyme; Enzyme
maltose / sucrose	Carbohydrate / Carbohydrate	GAA; MGAM; GANC	Lysosomal alpha-glucosidase; Maltase-glucoamylase, intestinal; Neutral alpha-glucosidase C	Enzyme; Enzyme; Enzyme
mannose / N-acetylglucosamine/N-acetylgalactosamine	Carbohydrate / Carbohydrate	LYZ	Lysozyme C	Enzyme
mannose / S-methylcysteine	Carbohydrate / Amino Acid	CTSD	Cathepsin D	Enzyme
mannose / fructose	Carbohydrate / Carbohydrate	HK3; HK2; HK1	Hexokinase-3; Hexokinase-2; Hexokinase-1	Enzyme; Enzyme; Enzyme
mannose / glycerol	Carbohydrate / Lipid	LCT; GLA; GYPB	Lactase-phlorizin hydrolase; Alpha-galactosidase A; Glycophorin-B	Enzyme; Enzyme; Other
mannose / mannitol/sorbitol	Carbohydrate / Carbohydrate	GCK; HK3; HK2; GLA; GYPB	Glucokinase; Hexokinase-3; Hexokinase-2; Alpha-galactosidase A; Glycophorin-B	Enzyme; Enzyme; Enzyme; Enzyme; Other
mannose / trans-4-hydroxyproline	Carbohydrate / Amino Acid	DPP4	Dipeptidyl peptidase 4	Enzyme
methionine / methionine sulfoxide	Amino Acid / Amino Acid	MSRA; MSRB2; MSRB3	Mitochondrial peptide methionine sulfoxide reductase; Methionine-R-sulfoxide reductase B2, mitochondrial; Methionine-R-sulfoxide reductase B3	Enzyme; Enzyme; Enzyme
methionine / phosphate	Amino Acid / Energy	MARS; GLUL; MARS2	Methionine--tRNA ligase, cytoplasmic; Glutamine synthetase; Methionine--tRNA ligase, mitochondrial	Enzyme; Enzyme; Enzyme
oleoyl-linoleoyl-glycerol (18:1/18:2) [2] / linoleoyl-arachidonoyl-glycerol (18:2/20:4) [1]*	Lipid / Lipid	PNLIP; LIPC; LIPA; PNLIPRP1; PNPLA3; LIPF; LIPG; DGAT1; PNLIPRP2; LPL; GAL3ST1; CDS2; PCYT1A; SGMS2; SGMS1; MOGAT2; PNPLA4; DGAT2; MOGAT1; AWAT1; AWAT2; DGAT2L6; DGAT2L7; MOGAT3; PNPLA2; PNLIPRP3; CDC42BPB; KSR2; TENC1; KSR1; CDC42BPA	Pancreatic triacylglycerol lipase; Hepatic triacylglycerol lipase; Lysosomal acid lipase/cholesteryl ester hydrolase; Inactive pancreatic lipase-related protein 1; Patatin-like phospholipase domain-containing protein 3; Gastric triacylglycerol lipase; Endothelial lipase; Diacylglycerol O-acyltransferase 1; Pancreatic lipase-related protein 2; Lipoprotein lipase; Galactosylceramide sulfotransferas…	Enzyme; Enzyme; Enzyme; Enzyme; Enzyme; Enzyme; Enzyme; Enzyme; Enzyme; Enzyme; Enzyme; Enzyme; Enzyme; Enzyme; Enzyme; Enzyme; Enzyme; Enzyme; Enzyme; Enzyme; Enzyme; Enzyme; Enzyme; Enzyme; Enzyme; Enzyme; Enzyme; Enzyme; Enzyme; Enzyme; Enzyme
oleoyl-linoleoyl-glycerol (18:1/18:2) [2] / linoleoyl-arachidonoyl-glycerol (18:2/20:4) [2]*	Lipid / Lipid	PNLIP; LIPC; LIPA; PNLIPRP1; PNPLA3; LIPF; LIPG; DGAT1; PNLIPRP2; LPL; GAL3ST1; CDS2; PCYT1A; SGMS2; SGMS1; MOGAT2; PNPLA4; DGAT2; MOGAT1; AWAT1; AWAT2; DGAT2L6; DGAT2L7; MOGAT3; PNPLA2; PNLIPRP3; CDC42BPB; KSR2; TENC1; KSR1; CDC42BPA	Pancreatic triacylglycerol lipase; Hepatic triacylglycerol lipase; Lysosomal acid lipase/cholesteryl ester hydrolase; Inactive pancreatic lipase-related protein 1; Patatin-like phospholipase domain-containing protein 3; Gastric triacylglycerol lipase; Endothelial lipase; Diacylglycerol O-acyltransferase 1; Pancreatic lipase-related protein 2; Lipoprotein lipase; Galactosylceramide sulfotransferas…	Enzyme; Enzyme; Enzyme; Enzyme; Enzyme; Enzyme; Enzyme; Enzyme; Enzyme; Enzyme; Enzyme; Enzyme; Enzyme; Enzyme; Enzyme; Enzyme; Enzyme; Enzyme; Enzyme; Enzyme; Enzyme; Enzyme; Enzyme; Enzyme; Enzyme; Enzyme; Enzyme; Enzyme; Enzyme; Enzyme; Enzyme
ornithine / glutamate	Amino Acid / Amino Acid	OAT; ALDH18A1	Ornithine aminotransferase, mitochondrial; Delta-1-pyrroline-5-carboxylate synthase	Enzyme; Enzyme
ornithine / phosphate	Amino Acid / Energy	ALDH18A1; OTC	Delta-1-pyrroline-5-carboxylate synthase; Ornithine carbamoyltransferase, mitochondrial	Enzyme; Enzyme
palmitate (16:0) / myristate (14:0)	Lipid / Lipid	FASN; LGALS13; CLC; PNLIP; LIPC; PNLIPRP1; PNPLA3; LIPF; LIPG; PNLIPRP2; LPL; CES1; CES2; BCHE; ACYP2; ACYP1; ASPA; ACY3; PPT2; ASAH1; HIPK1; PPARG; SLC27A6; SLC27A3; PNPLA4; SLC27A1; SLC27A4; ASPG; PNPLA2; ASAH2C; ACER2; ASAH2; CES5A; ACER1; PNPLA6; PNLIPRP3; CES3; OLAH	Fatty acid synthase; Galactoside-binding soluble lectin 13; Eosinophil lysophospholipase; Pancreatic triacylglycerol lipase; Hepatic triacylglycerol lipase; Inactive pancreatic lipase-related protein 1; Patatin-like phospholipase domain-containing protein 3; Gastric triacylglycerol lipase; Endothelial lipase; Pancreatic lipase-related protein 2; Lipoprotein lipase; Liver carboxylesterase 1; Cocai…	Enzyme; Transporter; Enzyme; Enzyme; Enzyme; Enzyme; Enzyme; Enzyme; Enzyme; Enzyme; Enzyme; Enzyme; Enzyme; Enzyme; Enzyme; Enzyme; Enzyme; Enzyme; Enzyme; Enzyme; Enzyme; Transporter; Transporter; Transporter; Enzyme; Transporter; Transporter; Enzyme; Enzyme; Enzyme; Enzyme; Enzyme; Enzyme; Enzyme; Enzyme; Enzyme; Enzyme; Enzyme
paraxanthine / 5-acetylamino-6-formylamino-3-methyluracil	Xenobiotics / Xenobiotics	NAT1; NAT2	Arylamine N-acetyltransferase 1; Arylamine N-acetyltransferase 2	Enzyme; Enzyme
paraxanthine / linoleate (18:2n6)	Xenobiotics / Lipid	CYP1A1; CYP2D6	Cytochrome P450, family 1, subfamily A, polypeptide 1; Cytochrome P450 2D6	Transporter; Transporter
phenylalanine / phosphate	Amino Acid / Energy	FARS2; FARSB; FARSLA	Phenylalanine--tRNA ligase, mitochondrial; Phenylalanine--tRNA ligase beta subunit; FARSLA protein	Enzyme; Enzyme; Enzyme
phenylalanine / tyrosine	Amino Acid / Amino Acid	TH; TAT; DDC; PAH; GOT1; GOT2; SLC16A10	Tyrosine 3-monooxygenase; Tyrosine aminotransferase; Aromatic-L-amino-acid decarboxylase; Phenylalanine-4-hydroxylase; Aspartate aminotransferase, cytoplasmic; Aspartate aminotransferase, mitochondrial; Monocarboxylate transporter 10	Enzyme; Enzyme; Enzyme; Enzyme; Enzyme; Enzyme; Transporter
phenylpyruvate / 4-hydroxyphenylpyruvate	Amino Acid / Amino Acid	MIF; TAT; GOT1; GOT2; UGT1A1	Macrophage migration inhibitory factor; Tyrosine aminotransferase; Aspartate aminotransferase, cytoplasmic; Aspartate aminotransferase, mitochondrial; UDP-glucuronosyltransferase 1-1	Enzyme; Enzyme; Enzyme; Enzyme; Enzyme
phenylpyruvate / citrate	Amino Acid / Energy	MIF	Macrophage migration inhibitory factor	Enzyme
phosphate / 2'-deoxyuridine	Energy / Nucleotide	PNP; TYMP	Purine nucleoside phosphorylase; Thymidine phosphorylase	Enzyme; Enzyme
phosphate / 5-oxoproline	Energy / Amino Acid	OPLAH	5-oxoprolinase	Enzyme
phosphate / EDTA	Energy / Xenobiotics	PON3	Serum paraoxonase/lactonase 3	Enzyme
phosphate / N-acetylneuraminate	Energy / Carbohydrate	NANS; CMAS	Sialic acid synthase; N-acylneuraminate cytidylyltransferase	Enzyme; Enzyme
phosphate / N-palmitoyl-sphingosine (d18:1/16:0)	Energy / Lipid	LCT; MCCC2; MCCC1; LARS2; LARS	Lactase-phlorizin hydrolase; Methylcrotonoyl-CoA carboxylase beta chain, mitochondrial; Methylcrotonoyl-CoA carboxylase subunit alpha, mitochondrial; Probable leucine--tRNA ligase, mitochondrial; Leucine--tRNA ligase, cytoplasmic	Enzyme; Enzyme; Enzyme; Enzyme; Enzyme
phosphate / acetoacetate	Energy / Lipid	AACS	Acetoacetyl-CoA synthetase	Enzyme
phosphate / alanine	Energy / Amino Acid	AARS; AGXT2L2	Alanine--tRNA ligase, cytoplasmic; 5-phosphohydroxy-L-lysine phospho-lyase	Enzyme; Enzyme
phosphate / asparagine	Energy / Amino Acid	ASNS; NARS; NARS2	Asparagine synthetase [glutamine-hydrolyzing]; Asparagine--tRNA ligase, cytoplasmic; Probable asparagine--tRNA ligase, mitochondrial	Enzyme; Enzyme; Enzyme
phosphate / citrate	Energy / Energy	ACLY; APRT; CTDSP1	ATP-citrate synthase; Adenine phosphoribosyltransferase; Carboxy-terminal domain RNA polymerase II polypeptide A small phosphatase 1	Enzyme; Enzyme; Enzyme
phosphate / cysteine	Energy / Amino Acid	GCLC; GSS; PPCS; CARS	Glutamate--cysteine ligase catalytic subunit; Glutathione synthetase; Phosphopantothenate--cysteine ligase; Cysteine--tRNA ligase, cytoplasmic	Enzyme; Enzyme; Enzyme; Enzyme
phosphate / fructose	Energy / Carbohydrate	PHPT1	14 kDa phosphohistidine phosphatase	Enzyme
phosphate / glucose	Energy / Carbohydrate	LCT; G6PC; GLB1; G6PC3; G6PC2	Lactase-phlorizin hydrolase; Glucose-6-phosphatase; Beta-galactosidase; Glucose-6-phosphatase 3; Glucose-6-phosphatase 2	Enzyme; Enzyme; Enzyme; Enzyme; Enzyme
phosphate / glutamate	Energy / Amino Acid	GCLC; EPRS; ASNS; GLUL; GSS; FPGS; PFAS; ALDH18A1; OPLAH; PET112; CTPS2; PIG59; EARS2; QRSL1	Glutamate--cysteine ligase catalytic subunit; Bifunctional glutamate/proline--tRNA ligase; Asparagine synthetase [glutamine-hydrolyzing]; Glutamine synthetase; Glutathione synthetase; Folylpolyglutamate synthase, mitochondrial; Phosphoribosylformylglycinamidine synthase; Delta-1-pyrroline-5-carboxylate synthase; 5-oxoprolinase; Glutamyl-tRNA(Gln) amidotransferase subunit B, mitochondrial; CTP syn…	Enzyme; Enzyme; Enzyme; Enzyme; Enzyme; Enzyme; Enzyme; Enzyme; Enzyme; Enzyme; Enzyme; Enzyme; Enzyme; Enzyme
phosphate / glutamine	Energy / Amino Acid	QARS; ASNS; GLUL; PFAS; PET112; CTPS2; PIG59; QRSL1	Glutamine--tRNA ligase; Asparagine synthetase [glutamine-hydrolyzing]; Glutamine synthetase; Phosphoribosylformylglycinamidine synthase; Glutamyl-tRNA(Gln) amidotransferase subunit B, mitochondrial; CTP synthase 2; Glutamine synthetase; Glutamyl-tRNA(Gln) amidotransferase subunit A, mitochondrial	Enzyme; Enzyme; Enzyme; Enzyme; Enzyme; Enzyme; Enzyme; Enzyme
phosphate / glycerol	Energy / Lipid	PAPSS1; LCT; GLB1	Bifunctional 3'-phosphoadenosine 5'-phosphosulfate synthase 1; Lactase-phlorizin hydrolase; Beta-galactosidase	Enzyme; Enzyme; Enzyme
phosphate / linoleoyl-arachidonoyl-glycerol (18:2/20:4) [1]*	Energy / Lipid	CDS2; PCYT1A	Phosphatidate cytidylyltransferase 2; Choline-phosphate cytidylyltransferase A	Enzyme; Enzyme
phosphate / linoleoyl-arachidonoyl-glycerol (18:2/20:4) [2]*	Energy / Lipid	CDS2; PCYT1A	Phosphatidate cytidylyltransferase 2; Choline-phosphate cytidylyltransferase A	Enzyme; Enzyme
phosphate / mannose	Energy / Carbohydrate	ACPP; LCT	Prostatic acid phosphatase; Lactase-phlorizin hydrolase	Enzyme; Enzyme
phosphate / oleoyl-linoleoyl-glycerol (18:1/18:2) [2]	Energy / Lipid	CDS2; PCYT1A	Phosphatidate cytidylyltransferase 2; Choline-phosphate cytidylyltransferase A	Enzyme; Enzyme
phosphate / phosphoethanolamine	Energy / Lipid	AGXT2L1	Ethanolamine-phosphate phospho-lyase	Enzyme
phosphate / proline	Energy / Amino Acid	EPRS	Bifunctional glutamate/proline--tRNA ligase	Enzyme
phosphate / serine	Energy / Amino Acid	SARS2; SARS	Serine--tRNA ligase, mitochondrial; Serine--tRNA ligase, cytoplasmic	Enzyme; Enzyme
phosphate / sulfate*	Energy / Xenobiotics	PAPSS1; PAPSS2	Bifunctional 3'-phosphoadenosine 5'-phosphosulfate synthase 1; Bifunctional 3'-phosphoadenosine 5'-phosphosulfate synthase 2	Enzyme; Enzyme
phosphate / threonine	Energy / Amino Acid	TARS; TARSL2; TARS2	Threonine--tRNA ligase, cytoplasmic; Probable threonine--tRNA ligase 2, cytoplasmic; Threonine--tRNA ligase, mitochondrial	Enzyme; Enzyme; Enzyme
phosphate / tryptophan	Energy / Amino Acid	WARS; WARS2	Tryptophan--tRNA ligase, cytoplasmic; Tryptophan--tRNA ligase, mitochondrial	Enzyme; Enzyme
phosphate / tyrosine	Energy / Amino Acid	YARS; YARS2	Tyrosine--tRNA ligase, cytoplasmic; Tyrosine--tRNA ligase, mitochondrial	Enzyme; Enzyme
phosphate / urate	Energy / Nucleotide	PYGL	Glycogen phosphorylase, liver form	Enzyme
phosphate / uridine	Energy / Nucleotide	NT5C3; UPP1; UPP2	Cytosolic 5'-nucleotidase 3; Uridine phosphorylase 1; Uridine phosphorylase 2	Enzyme; Enzyme; Enzyme
phosphate / valine	Energy / Amino Acid	PCCB; VARS; VARS2	Propionyl-CoA carboxylase beta chain, mitochondrial; Valine--tRNA ligase; Valine--tRNA ligase, mitochondrial	Enzyme; Enzyme; Enzyme
phosphoethanolamine / choline	Lipid / Lipid	CHKB; CHKA	Choline/ethanolamine kinase; Choline kinase alpha	Enzyme; Enzyme
proline / glutamate	Amino Acid / Amino Acid	EPRS; SLC16A10	Bifunctional glutamate/proline--tRNA ligase; Monocarboxylate transporter 10	Enzyme; Transporter
proline / trans-4-hydroxyproline	Amino Acid / Amino Acid	P4HA2; P4HA1; P4HA3; EGLN1; EGLN2; EGLN3; P4HTM	Prolyl 4-hydroxylase subunit alpha-2; Prolyl 4-hydroxylase subunit alpha-1; Prolyl 4-hydroxylase subunit alpha-3; Egl nine homolog 1; Egl nine homolog 2; Egl nine homolog 3; Transmembrane prolyl 4-hydroxylase	Enzyme; Enzyme; Enzyme; Enzyme; Enzyme; Enzyme; Enzyme
pyruvate / 3-methyl-2-oxobutyrate	Carbohydrate / Amino Acid	PDHB; PDHA1; PDHA2; DLAT; SLC16A3; SLC16A1; SLC16A7	Pyruvate dehydrogenase E1 component subunit beta, mitochondrial; Pyruvate dehydrogenase E1 component subunit alpha, somatic form, mitochondrial; Pyruvate dehydrogenase E1 component subunit alpha, testis-specific form, mitochondrial; Dihydrolipoyllysine-residue acetyltransferase component of pyruvate dehydrogenase complex, mitochondrial; Monocarboxylate transporter 4; Monocarboxylate transporter 1…	Enzyme; Enzyme; Enzyme; Enzyme; Transporter; Transporter; Transporter
pyruvate / N-acetylneuraminate	Carbohydrate / Carbohydrate	NPL	N-acetylneuraminate lyase	Enzyme
retinol (Vitamin A) / linoleoyl-arachidonoyl-glycerol (18:2/20:4) [1]*	Cofactors and Vitamins / Lipid	DGAT1; DGAT2; AWAT1; AWAT2	Diacylglycerol O-acyltransferase 1; Diacylglycerol O-acyltransferase 2; Acyl-CoA wax alcohol acyltransferase 1; Acyl-CoA wax alcohol acyltransferase 2	Enzyme; Enzyme; Enzyme; Enzyme
retinol (Vitamin A) / linoleoyl-arachidonoyl-glycerol (18:2/20:4) [2]*	Cofactors and Vitamins / Lipid	DGAT1; DGAT2; AWAT1; AWAT2	Diacylglycerol O-acyltransferase 1; Diacylglycerol O-acyltransferase 2; Acyl-CoA wax alcohol acyltransferase 1; Acyl-CoA wax alcohol acyltransferase 2	Enzyme; Enzyme; Enzyme; Enzyme
retinol (Vitamin A) / oleoyl-linoleoyl-glycerol (18:1/18:2) [2]	Cofactors and Vitamins / Lipid	DGAT1; DGAT2; AWAT1; AWAT2	Diacylglycerol O-acyltransferase 1; Diacylglycerol O-acyltransferase 2; Acyl-CoA wax alcohol acyltransferase 1; Acyl-CoA wax alcohol acyltransferase 2	Enzyme; Enzyme; Enzyme; Enzyme
salicylate / caprylate (8:0)	Xenobiotics / Lipid	SLC22A11; SLC22A6	Solute carrier family 22 member 11; Solute carrier family 22 member 6	Transporter; Transporter
salicylate / citrate	Xenobiotics / Energy	SLCO2B1	Solute carrier organic anion transporter family member 2B1	Transporter
salicylate / oxalate (ethanedioate)	Xenobiotics / Cofactors and Vitamins	SLCO2B1	Solute carrier organic anion transporter family member 2B1	Transporter
salicylate / taurocholate	Xenobiotics / Lipid	SLC16A1; SLCO2B1; ABCB1; SLC22A6	Monocarboxylate transporter 1; Solute carrier organic anion transporter family member 2B1; Multidrug resistance protein 1; Solute carrier family 22 member 6	Transporter; Transporter; Transporter; Transporter
serine / alpha-ketobutyrate	Amino Acid / Amino Acid	SDS; SDSL	L-serine dehydratase/L-threonine deaminase; Serine dehydratase-like	Enzyme; Enzyme
serine / alpha-tocopherol	Amino Acid / Cofactors and Vitamins	SPTLC1	Serine palmitoyltransferase 1	Enzyme
serine / pyruvate	Amino Acid / Carbohydrate	SDS; SLC16A10; SDSL; SRR	L-serine dehydratase/L-threonine deaminase; Monocarboxylate transporter 10; Serine dehydratase-like; Serine racemase	Enzyme; Transporter; Enzyme; Enzyme
serine / threonine	Amino Acid / Amino Acid	SDS; SLC16A10; SDSL	L-serine dehydratase/L-threonine deaminase; Monocarboxylate transporter 10; Serine dehydratase-like	Enzyme; Transporter; Enzyme
spermidine / (N(1) + N(8))-acetylspermidine	Amino Acid / Amino Acid	SAT1	Diamine acetyltransferase 1	Enzyme
spermidine / 5-methylthioadenosine (MTA)	Amino Acid / Amino Acid	SMS; SRM; MTAP	Spermine synthase; Spermidine synthase; S-methyl-5'-thioadenosine phosphorylase	Enzyme; Enzyme; Enzyme
spermidine / N-acetylputrescine	Amino Acid / Amino Acid	SAT1	Diamine acetyltransferase 1	Enzyme
spermidine / adenosine 5'-diphosphate (ADP)	Amino Acid / Nucleotide	PCCA	Propionyl-CoA carboxylase alpha chain, mitochondrial	Enzyme
spermidine / carnitine	Amino Acid / Lipid	SLC22A4	Solute carrier family 22 member 4	Transporter
spermidine / choline	Amino Acid / Lipid	SLC22A1	Solute carrier family 22 member 1	Transporter
spermidine / ergothioneine	Amino Acid / Xenobiotics	SLC22A4	Solute carrier family 22 member 4	Transporter
spermidine / histidine	Amino Acid / Amino Acid	HDC	Histidine decarboxylase	Enzyme
spermidine / ornithine	Amino Acid / Amino Acid	GATM; ODC1; OAZ1	Glycine amidinotransferase, mitochondrial; Ornithine decarboxylase; Ornithine decarboxylase antizyme 1	Enzyme; Enzyme; Enzyme
spermidine / phosphate	Amino Acid / Energy	PCCA; MTAP	Propionyl-CoA carboxylase alpha chain, mitochondrial; S-methyl-5'-thioadenosine phosphorylase	Enzyme; Enzyme
spermidine / pyruvate	Amino Acid / Carbohydrate	HDC	Histidine decarboxylase	Enzyme
spermidine / taurocholate	Amino Acid / Lipid	SLC22A1	Solute carrier family 22 member 1	Transporter
sphingosine / phosphate	Lipid / Energy	S1PR1; SGPP2	Sphingosine 1-phosphate receptor 1; Sphingosine-1-phosphate phosphatase 2	Other; Enzyme
succinate / acetoacetate	Energy / Lipid	OXCT1; OXCT2	Succinyl-CoA:3-ketoacid coenzyme A transferase 1, mitochondrial; Succinyl-CoA:3-ketoacid coenzyme A transferase 2, mitochondrial	Enzyme; Enzyme
succinate / proline	Energy / Amino Acid	P4HA2; P4HA1; P4HA3; EGLN1; EGLN2; EGLN3; P4HTM	Prolyl 4-hydroxylase subunit alpha-2; Prolyl 4-hydroxylase subunit alpha-1; Prolyl 4-hydroxylase subunit alpha-3; Egl nine homolog 1; Egl nine homolog 2; Egl nine homolog 3; Transmembrane prolyl 4-hydroxylase	Enzyme; Enzyme; Enzyme; Enzyme; Enzyme; Enzyme; Enzyme
succinate / trans-4-hydroxyproline	Energy / Amino Acid	P4HA2; P4HA1; P4HA3; EGLN1; EGLN2; EGLN3; P4HTM	Prolyl 4-hydroxylase subunit alpha-2; Prolyl 4-hydroxylase subunit alpha-1; Prolyl 4-hydroxylase subunit alpha-3; Egl nine homolog 1; Egl nine homolog 2; Egl nine homolog 3; Transmembrane prolyl 4-hydroxylase	Enzyme; Enzyme; Enzyme; Enzyme; Enzyme; Enzyme; Enzyme
taurine / cysteine	Amino Acid / Amino Acid	CSAD	Cysteine sulfinic acid decarboxylase	Enzyme
taurine / glutamate	Amino Acid / Amino Acid	GAD2; GAD1; GGT1; GGT7; GGT6; GGT5	Glutamate decarboxylase 2; Glutamate decarboxylase 1; Gamma-glutamyltranspeptidase 1; Gamma-glutamyltransferase 7; Gamma-glutamyltransferase 6; Gamma-glutamyltransferase 5	Enzyme; Enzyme; Enzyme; Enzyme; Enzyme; Enzyme
taurocholate / oxalate (ethanedioate)	Lipid / Cofactors and Vitamins	SLCO2B1	Solute carrier organic anion transporter family member 2B1	Transporter
theophylline / EDTA	Xenobiotics / Xenobiotics	ADA	Adenosine deaminase	Enzyme
theophylline / theobromine	Xenobiotics / Xenobiotics	ADORA1; ADORA2A	Adenosine receptor A1; Adenosine receptor A2a	Other; Other
threonine / alpha-ketobutyrate	Amino Acid / Amino Acid	SDS; SDSL	L-serine dehydratase/L-threonine deaminase; Serine dehydratase-like	Enzyme; Enzyme
threonine / pyruvate	Amino Acid / Carbohydrate	SDS; SLC16A10; SDSL	L-serine dehydratase/L-threonine deaminase; Monocarboxylate transporter 10; Serine dehydratase-like	Enzyme; Transporter; Enzyme
thyroxine / taurocholate	Amino Acid / Lipid	SLCO1C1; SLCO1B1	Solute carrier organic anion transporter family member 1C1; Solute carrier organic anion transporter family member 1B1	Transporter; Transporter
tryptophan / pyruvate	Amino Acid / Carbohydrate	SLC16A2; SLC16A10	Monocarboxylate transporter 8; Monocarboxylate transporter 10	Transporter; Transporter
tryptophan / tyrosine	Amino Acid / Amino Acid	DDC; SLC16A2; SLC16A10	Aromatic-L-amino-acid decarboxylase; Monocarboxylate transporter 8; Monocarboxylate transporter 10	Enzyme; Transporter; Transporter
tyrosine / pyruvate	Amino Acid / Carbohydrate	SLC16A2; SLC16A10	Monocarboxylate transporter 8; Monocarboxylate transporter 10	Transporter; Transporter
uridine / 2'-deoxyuridine	Nucleotide / Nucleotide	AID; UCKL1	Activation-induced cytidine deaminase; Uridine-cytidine kinase-like 1	Enzyme; Enzyme
uridine / cytidine	Nucleotide / Nucleotide	AID; NT5C3; UCKL1; APOBEC3H	Activation-induced cytidine deaminase; Cytosolic 5'-nucleotidase 3; Uridine-cytidine kinase-like 1; DNA dC->dU-editing enzyme APOBEC-3H	Enzyme; Enzyme; Enzyme; Enzyme
uridine / pseudouridine	Nucleotide / Nucleotide	PUS1; DKC1; PUS10; PUS3; PUSL1	tRNA pseudouridine synthase A, mitochondrial; H/ACA ribonucleoprotein complex subunit 4; Putative tRNA pseudouridine synthase Pus10; tRNA pseudouridine synthase 3; tRNA pseudouridine synthase-like 1	Enzyme; Enzyme; Enzyme; Enzyme; Enzyme

## Sheet: Table S3 
Supplementary Table S3. GWAS ID for Metabolites
GWAS ID	reportedTrait
GCST90200159	Dodecenedioate (C12:1-DC) levels
GCST90200160	Trans-2-hexenoylglycine levels
GCST90200161	2-hydroxyarachidate levels
GCST90200162	3-hydroxyphenylacetoylglutamine levels
GCST90200163	Heptenedioate (C7:1-DC) levels
GCST90200164	Hexadecenedioate (C16:1-DC) levels
GCST90200165	Octadecenedioate (C18:1-DC) levels
GCST90200166	Dihydroferulic acid sulfate levels
GCST90200167	Glutamine conjugate of C7H12O2 levels
GCST90200168	Hydroxyasparagine levels
GCST90200169	Sphingomyelin (d17:1/14:0, d16:1/15:0) levels
GCST90200170	Octadecadienedioate (C18:2-DC) levels
GCST90200171	Perfluorooctanoate (PFOA) levels
GCST90200172	3-carboxy-4-methyl-5-pentyl-2-furanpropionate (3-CMPFP) levels
GCST90200173	Glutamine conjugate of C6H10O2 (2) levels
GCST90200174	3-hydroxybutyroylglycine levels
GCST90200175	Glycine conjugate of C10H14O2 (1) levels
GCST90200176	Glutamine conjugate of C6H10O2 (1) levels
GCST90200177	N-methylhydroxyproline levels
GCST90200178	Glucuronide of C10H18O2 (7) levels
GCST90200179	Glyco-beta-muricholate levels
GCST90200180	Glucuronide of C12H22O4 (1) levels
GCST90200181	N,n,n-trimethyl-alanylproline betaine (tmap) levels
GCST90200182	Glycine conjugate of C10H12O2 levels
GCST90200183	N-acetyl-2-aminooctanoate levels
GCST90200109	Linoleoyl-arachidonoyl-glycerol (18:2/20:4) [2] levels
GCST90200110	Palmitoleoylcarnitine (C16:1) levels
GCST90200111	N-stearoyl-sphingadienine (d18:2/18:0) levels
GCST90200112	2,3-dihydroxy-2-methylbutyrate levels
GCST90200113	Stearoylcholine levels
GCST90200114	Glycosyl-N-tricosanoyl-sphingadienine (d18:2/23:0) levels
GCST90200115	N-palmitoyl-heptadecasphingosine (d17:1/16:0) levels
GCST90200116	Ceramide (d18:1/14:0, d16:1/16:0) levels
GCST90200117	Glycosyl-N-(2-hydroxynervonoyl)-sphingosine (d18:1/24:1(2OH)) levels
GCST90200118	Glycosyl ceramide (d18:2/24:1, d18:1/24:2) levels
GCST90200119	Glycosyl ceramide (d18:1/23:1, d17:1/24:1) levels
GCST90200120	Sphingadienine levels
GCST90200121	Ceramide (d18:1/17:0, d17:1/18:0) levels
GCST90200122	Nisinate (24:6n3) levels
GCST90200123	Sphingomyelin (d18:0/20:0, d16:0/22:0) levels
GCST90200124	Sphingomyelin (d18:2/24:2) levels
GCST90200125	Sphingomyelin (d17:2/16:0, d18:2/15:0) levels
GCST90200126	Sphingomyelin (d18:2/23:1) levels
GCST90200127	Behenoylcarnitine (C22) levels
GCST90200128	Sphingomyelin (d18:2/18:1) levels
GCST90200129	Sphingomyelin (d18:2/21:0, d16:2/23:0) levels
GCST90200130	Linoleoylcholine levels
GCST90200131	Sphingomyelin (d18:1/19:0, d19:1/18:0) levels
GCST90200132	Linolenoylcarnitine (C18:3) levels
GCST90200133	Heneicosapentaenoate (21:5n3) levels
GCST90200362	Succinate levels
GCST90200363	Phosphocholine levels
GCST90200364	Cysteinylglycine levels
GCST90200365	Phenylpyruvate levels
GCST90200366	Creatinine levels
GCST90200367	3-Hydroxybutyrate levels
GCST90200368	Cholesterol levels
GCST90200369	2-hydroxyphenylacetate levels
GCST90200370	Aspartate levels
GCST90200371	3-(4-hydroxyphenyl)lactate levels
GCST90200372	Arginine levels
GCST90200373	Gluconate levels
GCST90200374	Sphinganine levels
GCST90200375	Gamma-glutamylglutamate levels
GCST90200376	Flavin adenine dinucleotide (FAD) levels
GCST90200377	Histidine levels
GCST90200378	Cortisol levels (plasma)
GCST90200379	Hypotaurine levels
GCST90200380	Glutarate (C5-DC) levels
GCST90200381	S-1-pyrroline-5-carboxylate levels
GCST90200382	Cystine levels
GCST90200383	Cystathionine levels
GCST90200384	Guanidinoacetate levels
GCST90200385	Sphingosine levels
GCST90200386	Deoxycholate levels
GCST90199833	Hexanoylglutamine levels
GCST90199834	Gamma-glutamylalanine levels
GCST90199835	5alpha-androstan-3beta,17beta-diol disulfate levels
GCST90199836	N-methylproline levels
GCST90199837	Carotenoid levels (cryptoxanthin)
GCST90199838	5alpha-pregnan-3beta,20alpha-diol disulfate levels
GCST90199839	Taurocholenate sulfate levels
GCST90199840	Pregnenediol disulfate (C21H34O8S2) levels
GCST90199841	Glycocholenate sulfate levels
GCST90199842	Androstenediol (3beta,17beta) disulfate (1) levels
GCST90199843	Chiro-inositol levels
GCST90200323	Creatine levels
GCST90200324	Anthranilate levels
GCST90200325	Glycerol levels
GCST90200326	Gamma-glutamylleucine levels
GCST90200327	Choline levels
GCST90200328	3-methoxytyrosine levels
GCST90200329	3-phosphoglycerate levels
GCST90200330	1-palmitoyl-2-linoleoyl-gpc (16:0/18:2) levels
GCST90200331	1-palmitoyl-2-oleoyl-GPE (16:0/18:1) levels
GCST90200332	1-palmitoyl-2-linoleoyl-GPI (16:0/18:2) levels
GCST90200333	Taurocholic acid levels
GCST90200334	Taurodeoxycholate levels
GCST90200335	Stearoyl sphingomyelin (d18:1/18:0) levels
GCST90200336	Ceramide (d18:1/16:0) levels
GCST90200337	Taurochenodeoxycholate levels
GCST90200338	4-hydroxyphenylacetate levels
GCST90200339	5,6-dihydrothymine levels
GCST90200340	1-palmitoyl-2-oleoyl-gpc (16:0/18:1) levels
GCST90200341	N-stearoyl-sphingosine (d18:1/18:0) levels
GCST90200342	Glycochenodeoxycholate levels
GCST90200343	N-formylmethionine levels
GCST90200344	N6,n6,n6-trimethyllysine levels
GCST90200345	S-adenosylhomocysteine (SAH) levels
GCST90200346	4-acetaminophen sulfate levels
GCST90200347	2-hydroxyhippurate (salicylurate) levels
GCST90200348	Quinolinate levels
GCST90200349	Eicosapentaenoate (EPA; 20:5n3) levels
GCST90200350	Laurate (12:0) levels
GCST90200351	N-acetylputrescine levels
GCST90200352	Methylsuccinate levels
GCST90200353	9,10-DiHOME levels
GCST90200354	Linoleate (18:2n6) levels
GCST90200355	Adenosine 5'-diphosphate (ADP) levels
GCST90200356	Adenosine 5'-monophosphate (AMP) levels
GCST90200357	Adenosine 3',5'-cyclic monophosphate (camp) levels
GCST90200358	Arachidonate (20:4n6) levels
GCST90200359	5-methylthioadenosine (mta) levels
GCST90200360	Cortisone levels
GCST90200361	Beta-alanine levels
GCST90200387	Glycocholate levels
GCST90200388	Palmitoleate (16:1n7) levels
GCST90200389	Leucine levels
GCST90200390	Stearate (18:0) levels
GCST90200391	Methionine levels
GCST90200392	Orotate levels
GCST90200393	Phosphate levels (UKB data field 30810)
GCST90200394	Inosine levels
GCST90200395	Inosine 5'-monophosphate (IMP) levels
GCST90200396	Phenylalanine levels
GCST90200397	Palmitate (16:0) levels
GCST90200398	Malate levels
GCST90200399	Isoleucine levels
GCST90200400	Nicotinamide levels
GCST90200401	Myo-inositol levels
GCST90200402	Lysine levels
GCST90200403	Citrulline levels
GCST90200404	Ornithine levels
GCST90200405	Retinol (Vitamin A) levels
GCST90200406	1-methylnicotinamide levels
GCST90200407	Uridine levels
GCST90200408	Plasma lactate levels
GCST90200409	Pristanate levels
GCST90200410	Phytanate levels
GCST90200411	Plasma free proline levels
GCST90200615	X-23974 levels
GCST90200616	X-23659 levels
GCST90200617	X-23665 levels
GCST90200618	X-23782 levels
GCST90200619	X-24295 levels
GCST90200620	X-24243 levels
GCST90200621	X-23739 levels
GCST90200622	X-23997 levels
GCST90200623	X-24241 levels
GCST90200624	X-24328 levels
GCST90200625	X-24456 levels
GCST90200626	X-24418 levels
GCST90200627	X-24344 levels
GCST90200628	X-24556 levels
GCST90200629	X-24337 levels
GCST90200630	X-24546 levels
GCST90200631	X-24306 levels
GCST90200632	X-24307 levels
GCST90200633	X-24334 levels
GCST90200634	X-24518 levels
GCST90200635	X-24494 levels
GCST90200636	X-24544 levels
GCST90200637	X-24531 levels
GCST90200638	X-24811 levels
GCST90200639	X-24757 levels
GCST90200590	X-21470 levels
GCST90200591	X-21383 levels
GCST90200592	X-21607 levels
GCST90200593	X-21834 levels
GCST90200594	X-21467 levels
GCST90200595	X-22776 levels
GCST90200596	X-23655 levels
GCST90200597	X-22834 levels
GCST90200598	X-22771 levels
GCST90200599	X-23639 levels
GCST90200600	X-23648 levels
GCST90200601	X-23654 levels
GCST90200602	X-22520 levels
GCST90200603	X-23641 levels
GCST90200604	X-23276 levels
GCST90200605	X-21845 levels
GCST90200606	X-22509 levels
GCST90200607	X-23644 levels
GCST90200608	X-22162 levels
GCST90200609	X-23587 levels
GCST90200610	X-23593 levels
GCST90200611	X-23636 levels
GCST90200612	X-23678 levels
GCST90200613	X-23680 levels
GCST90200614	X-23780 levels
GCST90200963	Inosine 5'-monophosphate (IMP) to urate ratio
GCST90200964	Adenosine 5'-diphosphate (ADP) to 5-oxoproline ratio
GCST90200965	Glutamate to 5-oxoproline ratio
GCST90200966	Adenosine 5'-diphosphate (ADP) to uridine ratio
GCST90200967	Phosphate to urate ratio
GCST90200968	Phosphate to 5-oxoproline ratio
GCST90200969	Adenosine 5'-monophosphate (AMP) to N-palmitoyl-sphingosine (d18:1 to 16:0) ratio
GCST90200970	Adenosine 5'-monophosphate (AMP) to leucine ratio
GCST90200971	Leucine to phosphate ratio
GCST90200134	Sphingomyelin (d18:1/25:0, d19:0/24:1, d20:1/23:0, d19:1/24:0) levels
GCST90200135	Arachidoylcarnitine (C20) levels
GCST90200136	Cerotoylcarnitine (C26) levels
GCST90200137	Lignoceroylcarnitine (C24) levels
GCST90200138	Docosatrienoate (22:3n6) levels
GCST90200139	Dihomo-linolenoylcarnitine (C20:3n3 or 6) levels
GCST90200140	Carotene diol (2) levels
GCST90200141	Ethyl alpha-glucopyranoside levels
GCST90200142	Carotene diol (1) levels
GCST90200143	Nervonoylcarnitine (C24:1) levels
GCST90200144	Dihomo-linoleoylcarnitine (C20:2) levels
GCST90200145	Glycosyl ceramide (d18:1/20:0, d16:1/22:0) levels
GCST90200146	Docosahexaenoylcarnitine (C22:6) levels
GCST90200147	N,N,N-trimethyl-5-aminovalerate levels
GCST90200148	Eicosenoylcarnitine (C20:1) levels
GCST90200149	Ximenoylcarnitine (C26:1) levels
GCST90200150	Arachidonoylcarnitine (C20:4) levels
GCST90200151	5-dodecenoylcarnitine (C12:1) levels
GCST90200152	2-butenoylglycine levels
GCST90200153	(N(1) + N(8))-acetylspermidine levels
GCST90200154	Hydroxy-cmpf levels
GCST90200155	2-furoylcarnitine levels
GCST90200156	Cortolone glucuronide (1) levels
GCST90200157	Carotene diol (3) levels
GCST90200158	3-hydroxyoleoylcarnitine levels
GCST90200184	3-formylindole levels
GCST90200185	Gamma-glutamylcitrulline levels
GCST90200186	8-methoxykynurenate levels
GCST90200187	Tetradecadienoate (14:2) levels
GCST90200188	3-amino-2-piperidone levels
GCST90200189	Glucuronide of piperine metabolite C17H21NO3 (3) levels
GCST90200190	Dodecadienoate (12:2) levels
GCST90200191	N-lactoyl tyrosine levels
GCST90200192	N,N-dimethylalanine levels
GCST90200193	Ethyl beta-glucopyranoside levels
GCST90200194	N-lactoyl phenylalanine levels
GCST90200195	N-acetyl-isoputreanine levels
GCST90200196	2,2'-Methylenebis(6-tert-butyl-p-cresol) levels
GCST90200197	N-lactoyl isoleucine levels
GCST90200198	2-hydroxysebacate levels
GCST90200199	Ascorbic acid 3-sulfate levels
GCST90200200	N-lactoyl valine levels
GCST90200201	6-bromotryptophan levels
GCST90200202	Delta-CEHC levels
GCST90200203	Indoleacetoylcarnitine levels
GCST90200204	N-acetyl leucine levels
GCST90200205	3-indoleglyoxylic acid levels
GCST90200206	Sulfate of piperine metabolite C18H21NO3 (1) levels
GCST90200207	Methyl vanillate sulfate levels
GCST90200208	Glucuronide of piperine metabolite C17H21NO3 (4) levels
GCST90200422	Serotonin levels
GCST90200423	Spermidine levels
GCST90200424	Dimethylglycine levels
GCST90200425	Betaine levels
GCST90200426	Xylose levels
GCST90200427	Tyrosine levels
GCST90200428	Caprate (10:0) levels
GCST90200429	Cytidine levels
GCST90200430	Pyruvate levels
GCST90200431	Alanine levels
GCST90200432	Threonine levels
GCST90200433	Cytosine levels
GCST90200434	12,13-DiHOME levels
GCST90200435	Mannose levels
GCST90200436	Caffeine levels
GCST90200248	Cis 3,4-methyleneheptanoate levels
GCST90200249	Branched-chain, straight-chain, or cyclopropyl 12:1 fatty acid levels
GCST90200250	Deoxycholic acid 12-sulfate levels
GCST90200251	Branched-chain, straight-chain, or cyclopropyl 10:1 fatty acid (1) levels
GCST90200252	3,5-dichloro-2,6-dihydroxybenzoic acid levels
GCST90200253	Vanillic acid glycine levels
GCST90200254	(S)-a-amino-omega-caprolactam levels
GCST90200255	3-bromo-5-chloro-2,6-dihydroxybenzoic acid levels
GCST90200256	Dibutyl sulfosuccinate levels
GCST90200257	Metabolonic lactone sulfate levels
GCST90200258	2-hydroxy-4-(methylthio)butanoic acid levels
GCST90200259	Pentose acid levels
GCST90200260	Branched chain 14:0 dicarboxylic acid levels
GCST90200261	S-carboxyethylcysteine levels
GCST90200262	N-succinyl-phenylalanine levels
GCST90200263	(2 or 3)-decenoate (10:1n7 or n8) levels
GCST90200264	Bilirubin degradation product, C17H20N2O5 (2) levels
GCST90200265	Bilirubin degradation product, C16H18N2O5 (4) levels
GCST90200266	Cis-3,4-methyleneheptanoylcarnitine levels
GCST90200267	Tetrahydrocortisol glucuronide levels
GCST90200268	N-acetyl-2-aminoadipate levels
GCST90200269	Bilirubin degradation product, C17H20N2O5 (1) levels
GCST90200270	2-methoxyhydroquinone sulfate (1) levels
GCST90200271	Bilirubin degradation product, C16H18N2O5 (3) levels
GCST90200272	3-hydroxyoctanoylcarnitine (1) levels
GCST90200273	2-methoxyhydroquinone sulfate (2) levels
GCST90200274	Cis-3,4-methyleneheptanoylglycine levels
GCST90200275	Bilirubin degradation product, C16H18N2O5 (2) levels
GCST90200276	2,4-di-tert-butylphenol levels
GCST90200277	Bilirubin degradation product, C16H18N2O5 (1) levels
GCST90200278	3-hydroxyoctanoylcarnitine (2) levels
GCST90200279	Pantothenate levels
GCST90200280	5-oxoproline levels
GCST90200281	Phosphoethanolamine levels
GCST90200282	Picolinate levels
GCST90200283	3-ureidopropionate levels
GCST90200284	Erucate (22:1n9) levels
GCST90200285	Eicosenedioate (C20:1-DC) levels
GCST90200286	Allantoin levels
GCST90200287	N-acetylvaline levels
GCST90200288	N-acetylleucine levels
GCST90200289	N-acetylmethionine levels
GCST90200290	Glycerate levels
GCST90200291	Sarcosine levels
GCST90200292	Trans-4-hydroxyproline levels
GCST90200293	Thyroxine levels
GCST90200294	Pipecolate levels
GCST90200295	Gamma-glutamyltyrosine levels
GCST90200296	Methyl indole-3-acetate levels
GCST90200297	Ursodeoxycholate levels
GCST90200437	Fructose levels
GCST90200438	Alpha-ketobutyrate levels
GCST90200439	Cysteine levels
GCST90199844	1-palmitoyl-2-linoleoyl-GPE (16:0/18:2) levels
GCST90199845	Sphinganine-1-phosphate levels
GCST90199846	Glycosyl-N-stearoyl-sphingosine (d18:1/18:0) levels
GCST90199847	4-allylphenol sulfate levels
GCST90199848	Succinylcarnitine levels
GCST90199849	21-hydroxypregnenolone disulfate levels
GCST90199850	5alpha-androstan-3alpha,17alpha-diol monosulfate levels
GCST90199851	Androstenediol (3beta,17beta) disulfate (2) levels
GCST90199852	5alpha-androstan-3beta,17alpha-diol disulfate levels
GCST90199853	5alpha-pregnan-3beta,20beta-diol monosulfate (1) levels
GCST90199854	5alpha-pregnan-3beta,20alpha-diol monosulfate (2) levels
GCST90199855	5alpha-androstan-3beta,17beta-diol monosulfate (2) levels
GCST90199856	Androstenediol (3alpha, 17alpha) monosulfate (3) levels
GCST90199857	5alpha-pregnan-diol disulfate levels
GCST90199858	5alpha-androstan-3alpha,17beta-diol monosulfate (1) levels
GCST90199859	5alpha-androstan-3alpha,17beta-diol disulfate levels
GCST90199860	Andro steroid monosulfate C19H28O6S (1) levels
GCST90199861	Pregnenediol sulfate (C21H34O5S) levels
GCST90199862	4-hydroxycoumarin levels
GCST90199863	16a-hydroxy DHEA 3-sulfate levels
GCST90199864	Gamma-CEHC levels
GCST90199865	2-hydroxyglutarate levels
GCST90199866	N-acetyl-beta-alanine levels
GCST90199867	Tridecenedioate (C13:1-DC) levels
GCST90199868	N-acetyl-3-methylhistidine levels
GCST90199869	2-hydroxyhippurate levels
GCST90199870	4-cholesten-3-one levels
GCST90199871	Androstenediol (3beta,17beta) monosulfate (2) levels
GCST90199872	Androstenediol (3beta,17beta) monosulfate (1) levels
GCST90199873	Pregnenolone sulfate levels
GCST90199874	S-methylmethionine levels
GCST90199875	13-HODE + 9-HODE levels
GCST90199876	Palmitoyl sphingomyelin (d18:1/16:0) levels
GCST90199877	Indole-3-carboxylate levels
GCST90199878	Sphingomyelin (d18:1/18:1, d18:2/18:0) levels
GCST90199879	Ergothioneine levels
GCST90199880	Cis-4-decenoylcarnitine (C10:1) levels
GCST90199881	5-(galactosylhydroxy)-L-lysine levels
GCST90199882	2s,3R-dihydroxybutyrate levels
GCST90199883	Cysteinylglycine disulfide levels
GCST90199884	2,3-dihydroxyisovalerate levels
GCST90199885	Alpha-ketoglutaramate levels
GCST90199886	3-methylglutaconate levels
GCST90199887	(16 or 17)-methylstearate (a19:0 or i19:0) levels
GCST90199888	Cinnamoylglycine levels
GCST90199889	2R,3R-dihydroxybutyrate levels
GCST90199890	4-hydroxyglutamate levels
GCST90200068	1,2-dilinoleoyl-GPE (18:2/18:2) levels
GCST90200069	Phenylacetylglutamate levels
GCST90200070	1-(1-enyl-palmitoyl)-2-palmitoleoyl-GPC (P-16:0/16:1) levels
GCST90200071	Palmitoylcholine levels
GCST90200072	Thioproline levels
GCST90200073	1-linoleoyl-2-arachidonoyl-GPC (18:2/20:4n6) levels
GCST90200074	1-linoleoyl-GPG (18:2) levels
GCST90200075	1-(1-enyl-palmitoyl)-2-linoleoyl-GPE (p-16:0/18:2) levels
GCST90200076	1-(1-enyl-stearoyl)-2-linoleoyl-GPE (p-18:0/18:2) levels
GCST90200077	1-stearoyl-2-oleoyl-GPI (18:0/18:1) levels
GCST90200078	1-myristoyl-2-arachidonoyl-GPC (14:0/20:4) levels
GCST90200079	1-oleoyl-2-arachidonoyl-GPE (18:1/20:4) levels
GCST90200080	1-palmitoyl-2-oleoyl-GPI (16:0/18:1) levels
GCST90200081	1-oleoyl-2-docosahexaenoyl-GPC (18:1/22:6) levels
GCST90200082	1-oleoyl-2-linoleoyl-GPE (18:1/18:2) levels
GCST90200083	1-(1-enyl-palmitoyl)-2-palmitoyl-GPC (P-16:0/16:0) levels
GCST90200084	Oleoylcholine levels
GCST90200085	Glycosyl-N-palmitoyl-sphingosine (d18:1/16:0) levels
GCST90200086	Arachidonoylcholine levels
GCST90200087	2-methylserine levels
GCST90200088	(S)-3-hydroxybutyrylcarnitine levels
GCST90200089	Methylsuccinoylcarnitine levels
GCST90200090	Dihomo-linolenoyl-choline levels
GCST90200091	Docosahexaenoylcholine levels
GCST90200092	Glycocholate glucuronide (1) levels
GCST90200093	Caffeic acid sulfate levels
GCST90200094	Ascorbic acid 2-sulfate levels
GCST90200095	1-linoleoyl-2-linolenoyl-GPC (18:2/18:3) levels
GCST90200096	Catechol glucuronide levels
GCST90200097	Furaneol sulfate levels
GCST90200098	Ceramide (d18:1/24:1) levels
GCST90200640	X-24978 levels
GCST90200641	X-24970 levels
GCST90200642	X-24795 levels
GCST90200643	X-24951 levels
GCST90200644	X-24728 levels
GCST90200645	X-24565 levels
GCST90200646	X-24801 levels
GCST90200647	X-24736 levels
GCST90200648	X-24585 levels
GCST90200649	X-24588 levels
GCST90200650	X-25109 levels
GCST90200651	X-24947 levels
GCST90200652	X-24949 levels
GCST90200653	X-24812 levels
GCST90200654	X-25217 levels
GCST90200655	X-25828 levels
GCST90200656	X-25371 levels
GCST90200657	X-25419 levels
GCST90200658	X-25265 levels
GCST90200659	X-25172 levels
GCST90200660	X-25957 levels
GCST90200661	X-25422 levels
GCST90200662	X-25790 levels
GCST90200066	Gamma-tocopherol/beta-tocopherol levels
GCST90200067	1-stearoyl-2-linoleoyl-GPI (18:0/18:2) levels
GCST90200551	X-18886 levels
GCST90199955	Ferulic acid 4-sulfate levels
GCST90199956	1H-indole-7-acetic acid levels
GCST90199957	3-(3-hydroxyphenyl)propionate sulfate levels
GCST90199958	1-linolenoyl-GPC (18:3) levels
GCST90199959	O-sulfo-l-tyrosine levels
GCST90199960	N-formylanthranilic acid levels
GCST90199961	Methionine sulfone levels
GCST90199962	Acisoga levels
GCST90199963	17alpha-hydroxypregnanolone glucuronide levels
GCST90199964	Etiocholanolone glucuronide levels
GCST90199965	Fructosyllysine levels
GCST90199966	1-(1-enyl-oleoyl)-GPE (p-18:1) levels
GCST90199967	N-acetyltaurine levels
GCST90199968	1-palmitoyl-GPG (16:0) levels
GCST90199969	1-oleoyl-GPG (18:1) levels
GCST90199970	Octadecenedioylcarnitine (C18:1-DC) levels
GCST90199971	3-methylglutarylcarnitine (2) levels
GCST90199972	Sphingomyelin (d18:1/24:1, d18:2/24:0) levels
GCST90199973	Methyl glucopyranoside (alpha + beta) levels
GCST90199974	9-hydroxystearate levels
GCST90199975	Sphingomyelin (d18:2/14:0, d18:1/14:1) levels
GCST90199976	1-dihomo-linolenylglycerol (20:3) levels
GCST90199977	4-hydroxychlorothalonil levels
GCST90199978	Vanillactate levels
GCST90200004	N-carbamoylalanine levels
GCST90200005	Citraconate/glutaconate levels
GCST90200006	1,2,3-benzenetriol sulfate (2) levels
GCST90200007	3-methoxycatechol sulfate (2) levels
GCST90200008	C-glycosyltryptophan levels
GCST90200009	3-methoxycatechol sulfate (1) levels
GCST90200010	Sphingomyelin (d18:1/22:1, d18:2/22:0, d16:1/24:1) levels
GCST90200011	Arabitol/xylitol levels
GCST90200012	3-hydroxyhexanoate levels
GCST90200013	Sphingomyelin (d18:1/22:2, d18:2/22:1, d16:1/24:2) levels
GCST90200014	3beta-hydroxy-5-cholestenoate levels
GCST90200015	N-acetylkynurenine (2) levels
GCST90200016	Dopamine 4-sulfate levels
GCST90200017	Sphingomyelin (d17:1/16:0, d18:1/15:0, d16:1/17:0) levels
GCST90200018	Adipoylcarnitine (C6-DC) levels
GCST90200019	Dopamine 3-o-sulfate levels
GCST90200020	Lignoceroyl sphingomyelin (d18:1/24:0) levels
GCST90200021	N-acetylglucosamine/n-acetylgalactosamine levels
GCST90200022	Glycochenodeoxycholate 3-sulfate levels
GCST90200023	Trans 3,4-methyleneheptanoate levels
GCST90200024	Taurodeoxycholic acid 3-sulfate levels
GCST90200025	Phenol glucuronide levels
GCST90200026	Glycodeoxycholate 3-sulfate levels
GCST90200027	4-hydroxyphenylacetoylcarnitine levels
GCST90200028	1-stearoyl-2-oleoyl-gpc (18:0/18:1) levels
GCST90199979	Carnitine C14:1 levels
GCST90199980	N-formylphenylalanine levels
GCST90199981	2-acetamidophenol sulfate levels
GCST90199982	4-vinylguaiacol sulfate levels
GCST90199983	5alpha-androstan-3alpha,17beta-diol monosulfate (2) levels
GCST90199984	Vanillic alcohol sulfate levels
GCST90199985	Methyl-4-hydroxybenzoate sulfate levels
GCST90199986	Eugenol sulfate levels
GCST90199987	2-methoxyresorcinol sulfate levels
GCST90199988	Tyramine O-sulfate levels
GCST90199989	4-methylguaiacol sulfate levels
GCST90199990	3-hydroxypyridine sulfate levels
GCST90199991	Arabonate/xylonate levels
GCST90199992	Octadecanedioylcarnitine (C18-DC) levels
GCST90199993	Phenylacetylcarnitine levels
GCST90199994	Ethylparaben sulfate levels
GCST90199995	Sphingomyelin (d18:1/20:2, d18:2/20:1, d16:1/22:2) levels
GCST90199996	Sphingomyelin (d18:1/20:1, d18:2/20:0) levels
GCST90199997	Behenoyl sphingomyelin (d18:1/22:0) levels
GCST90199998	Propyl 4-hydroxybenzoate sulfate levels
GCST90199999	4-methoxyphenol sulfate levels
GCST90200000	Umbelliferone sulfate levels
GCST90200001	Sphingomyelin (d18:1/20:0, d16:1/22:0) levels
GCST90200002	6-hydroxyindole sulfate levels
GCST90200003	P-cresol glucuronide levels
GCST90200997	Histidine to glutamine ratio
GCST90200998	Salicylate to citrate ratio
GCST90200999	Taurocholate to oxalate (ethanedioate) ratio
GCST90201000	Serine to threonine ratio
GCST90201001	Serine to alpha-ketobutyrate ratio
GCST90201002	Maltose to sucrose ratio
GCST90201003	Glucose to N-palmitoyl-sphingosine (d18:1 to 16:0) ratio
GCST90201004	Glucose to N-stearoyl-sphingosine (d18:1 to 18:0) ratio
GCST90201005	Fructose to maltose ratio
GCST90201006	Alpha-ketobutyrate to 3-methyl-2-oxovalerate ratio
GCST90201007	Glucose to N-palmitoyl-sphinganine (d18:0 to 16:0) ratio
GCST90201008	Threonine to alpha-ketobutyrate ratio
GCST90201009	Threonine to pyruvate ratio
GCST90201010	Alpha-ketobutyrate to 4-methyl-2-oxopentanoate ratio
GCST90201011	3-methyl-2-oxovalerate to 4-methyl-2-oxopentanoate ratio
GCST90201012	3-methyl-2-oxovalerate to 3-methyl-2-oxobutyrate ratio
GCST90201013	Androsterone glucuronide to etiocholanolone glucuronide ratio
GCST90201014	Glucuronate to androsterone glucuronide ratio
GCST90201015	Bilirubin (Z,Z) to androsterone glucuronide ratio
GCST90201016	Bilirubin (Z,Z) to etiocholanolone glucuronide ratio
GCST90201017	4-methyl-2-oxopentanoate to 3-methyl-2-oxobutyrate ratio
GCST90201018	Bilirubin (Z,Z) to glucuronate ratio
GCST90201019	Glucuronate to etiocholanolone glucuronide ratio
GCST90201020	Paraxanthine to 5-acetylamino-6-formylamino-3-methyluracil ratio
GCST90200972	Leucine to N-palmitoyl-sphingosine (d18:1 to 16:0) ratio
GCST90200973	Proline to glutamate ratio
GCST90200974	Phosphate to proline ratio
GCST90200975	Arachidonate (20:4n6) to caffeine ratio
GCST90200976	Adenosine 5'-monophosphate (AMP) to urate ratio
GCST90200977	Arachidonate (20:4n6) to paraxanthine ratio
GCST90200978	Caffeine to paraxanthine ratio
GCST90200979	Arachidonate (20:4n6) to linoleate (18:2n6) ratio
GCST90200980	Phosphoethanolamine to choline ratio
GCST90200981	Caffeine to linoleate (18:2n6) ratio
GCST90200982	Paraxanthine to linoleate (18:2n6) ratio
GCST90200983	Cholesterol to linoleoyl-arachidonoyl-glycerol (18:2 to 20:4) [1] ratio
GCST90200984	Cholesterol to benzoate ratio
GCST90200985	Cholesterol to oleoyl-linoleoyl-glycerol (18:1 to 18:2) [2] ratio
GCST90200986	Cholesterol to linoleoyl-arachidonoyl-glycerol (18:2 to 20:4) [2] ratio
GCST90200987	Benzoate to oleoyl-linoleoyl-glycerol (18:1 to 18:2) [2] ratio
GCST90200988	Benzoate to linoleoyl-arachidonoyl-glycerol (18:2 to 20:4) [1] ratio
GCST90200989	Histidine to asparagine ratio
GCST90200990	Benzoate to linoleoyl-arachidonoyl-glycerol (18:2 to 20:4) [2] ratio
GCST90200991	Histidine to alanine ratio
GCST90200992	Alanine to asparagine ratio
GCST90200993	Salicylate to oxalate (ethanedioate) ratio
GCST90200994	Glutamine to alanine ratio
GCST90200995	Salicylate to taurocholate ratio
GCST90200996	Citrate to taurocholate ratio
GCST90199696	Trigonelline levels
GCST90199697	Dodecanedioate levels
GCST90199698	Isobutyrylcarnitine (c4) levels
GCST90199699	3-methylxanthine levels
GCST90199700	3-hydroxylaurate levels
GCST90199701	Pyridoxate levels
GCST90199702	5-hydroxyhexanoate levels
GCST90199703	Gamma-glutamylvaline levels
GCST90199704	3-hydroxysebacate levels
GCST90199705	Propionylglycine levels
GCST90199706	Butyrylglycine levels
GCST90199707	Pro-hydroxy-pro levels
GCST90199708	Propionylcarnitine (c3) levels
GCST90199709	Adrenate (22:4n6) levels
GCST90199710	Docosatrienoate (22:3n3) levels
GCST90199711	Docosadienoate (22:2n6) levels
GCST90199712	3-carboxy-4-methyl-5-propyl-2-furanpropanoate (cmpf) levels
GCST90199713	Docosapentaenoate n3 DPA; 22:5n3 levels
GCST90199714	3-hydroxy-2-ethylpropionate levels
GCST90199715	Myristoleate (14:1n5) levels
GCST90199716	10-undecenoate (11:1n1) levels
GCST90199717	1-methyl-4-imidazoleacetate levels
GCST90199718	Sebacate (C10-DC) levels
GCST90199719	Tauro-beta-muricholate levels
GCST90199720	Octanoylcarnitine (c8) levels
GCST90199646	Gentisate levels
GCST90199647	Theophylline levels
GCST90199648	1,5-anhydroglucitol (1,5-ag) levels
GCST90199649	1-stearoyl-2-arachidonoyl-GPI (18:0/20:4) levels
GCST90199650	Indolelactate levels
GCST90199651	Docosahexaenoate DHA; 22:6n3 levels
GCST90199652	1-stearoyl-2-oleoyl-GPS (18:0/18:1) levels
GCST90199653	1-myristoyl-2-palmitoyl-gpc (14:0/16:0) levels
GCST90199654	Paraxanthine levels in elite athletes
GCST90199655	4-methyl-2-oxopentanoate levels
GCST90199656	3-indoxyl sulfate levels
GCST90199657	Sphingosine 1-phosphate levels
GCST90199658	Alpha-hydroxyisocaproate levels
GCST90199659	1-stearoyl-GPI (18:0) levels
GCST90199660	1,2-dipalmitoyl-gpc (16:0/16:0) levels
GCST90199661	Maleate levels
GCST90199662	Isovalerate (i5:0) levels
GCST90199663	4-acetylphenol sulfate levels
GCST90199664	Phenyllactate (PLA) levels in elite athletes
GCST90199665	N-acetylaspartate (naa) levels
GCST90199666	Palmitoylcarnitine levels (Metabolon platform)
GCST90199667	Erythritol levels in elite athletes
GCST90199668	Hexanoylcarnitine levels (Biocrates platform)
GCST90199669	Acetylcarnitine levels (Biocrates platform)
GCST90199670	Iminodiacetate (IDA) levels
GCST90199721	Stearidonate (18:4n3) levels
GCST90199722	Decanoylcarnitine (C10) levels
GCST90199723	5-dodecenoate (12:1n7) levels
GCST90199724	N-acetylisoleucine levels
GCST90199725	Campesterol levels
GCST90199726	N-acetylthreonine levels
GCST90199727	1-oleoyl-GPC (18:1) levels
GCST90199728	10-nonadecenoate (19:1n9) levels
GCST90199729	Piperine levels
GCST90199730	Carnitine C14 levels
GCST90199731	10-heptadecenoate (17:1n7) levels
GCST90199732	1-stearoyl-gpc (18:0) levels
GCST90200210	Sulfate of piperine metabolite C16H19NO3 (2) levels
GCST90200211	3-hydroxypyridine glucuronide levels
GCST90200212	Glucuronide of piperine metabolite C17H21NO3 (5) levels
GCST90200213	2-naphthol sulfate levels
GCST90200214	11beta-hydroxyandrosterone glucuronide levels
GCST90200215	4-ethylcatechol sulfate levels
GCST90200216	Sulfate of piperine metabolite C18H21NO3 (3) levels
GCST90200217	(2,4 or 2,5)-dimethylphenol sulfate levels
GCST90200218	11beta-hydroxyetiocholanolone glucuronide levels
GCST90200219	Cholic acid glucuronide levels
GCST90200220	4-allylcatechol sulfate levels
GCST90200221	Glycoursodeoxycholic acid sulfate (1) levels
GCST90200222	Dihydrocaffeate sulfate (2) levels
GCST90199671	Cysteine s-sulfate levels
GCST90199672	Oxalate (ethanedioate) levels
GCST90199673	DHEAS levels
GCST90199674	3-hydroxymyristate levels
GCST90199675	Homoarginine levels
GCST90199676	1-oleoylglycerol (18:1) levels
GCST90199677	3-methyl-2-oxobutyrate levels
GCST90199678	Tartronate (hydroxymalonate) levels
GCST90199679	2,3-dihydroxypyridine levels
GCST90199680	3-hydroxyoctanoate levels
GCST90199681	2-hydroxyoctanoate levels
GCST90199682	Homocitrulline levels
GCST90199683	Indoleacetate levels
GCST90199684	1-linoleoylglycerol (18:2) levels
GCST90199685	2-linoleoylglycerol (18:2) levels
GCST90199686	Indolepropionate levels
GCST90199687	Threonate levels
GCST90199688	N-acetylglycine levels
GCST90199689	Glycolithocholate levels
GCST90199690	EDTA levels
GCST90199691	1-methylhistidine levels
GCST90199692	Citramalate levels
GCST90199693	3-hydroxydecanoate levels
GCST90199694	1,3-dimethylurate levels
GCST90199695	Galactonate levels
GCST90200209	Sulfate of piperine metabolite C16H19NO3 (3) levels
GCST90199622	Benzoate levels
GCST90199623	Maltotriose levels
GCST90199624	Hippurate levels
GCST90199625	Methionine sulfoxide levels
GCST90199626	Xanthurenate levels
GCST90199627	N-alpha-acetylornithine levels
GCST90199628	3-methylhistidine levels
GCST90199629	Glycerophosphorylcholine (GPC) levels
GCST90199630	Phenylacetate levels
GCST90199631	3-methyl-2-oxovalerate levels
GCST90199632	Tartarate levels
GCST90199633	Suberate (C8-DC) levels
GCST90199634	5-hydroxylysine levels
GCST90199635	3-phenylpropionate hydrocinnamate levels
GCST90199636	Kynurenine levels
GCST90199637	N-acetylglutamate levels
GCST90199638	Glycerol 3-phosphate levels
GCST90199639	Imidazole lactate levels
GCST90199640	4-guanidinobutanoate levels
GCST90199641	Glucuronate levels
GCST90199642	Ribitol levels
GCST90199643	Glycodeoxycholate levels
GCST90199644	Theobromine levels
GCST90199645	Quinate levels
GCST90199891	S-methylcysteine levels
GCST90199892	Isoursodeoxycholate levels
GCST90199893	Cis-4-decenoate (10:1n6) levels
GCST90199894	4-oxo-retinoic acid levels
GCST90199895	1-lignoceroyl-GPC (24:0) levels
GCST90199896	Sulfate levels
GCST90199897	4-hydroxy-2-oxoglutaric acid levels
GCST90199898	Glycoursodeoxycholate levels
GCST90199899	1-(1-enyl-palmitoyl)-GPC (p-16:0) levels
GCST90199900	Argininate levels
GCST90199901	1-methyl-5-imidazoleacetate levels
GCST90199902	Hydantoin-5-propionate levels
GCST90199903	2-oxoarginine levels
GCST90199904	Pantoate levels
GCST90199905	Formiminoglutamate levels
GCST90199906	1-(1-enyl-palmitoyl)-GPE (p-16:0) levels
GCST90199907	S-methylcysteine sulfoxide levels
GCST90199908	2-o-methylascorbic acid levels
GCST90199909	Eicosanedioate (C20-DC) levels
GCST90199910	1-(1-enyl-stearoyl)-GPE (p-18:0) levels
GCST90199911	Beta-citrylglutamate levels
GCST90199912	N-oleoyltaurine levels
GCST90199913	Docosadioate (C22-DC) levels
GCST90199914	Oleoyl-linoleoyl-glycerol (18:1/18:2) [2] levels
GCST90199915	Imidazole propionate levels
GCST90199918	Carboxyethyl-gaba levels
GCST90199920	Trimethylamine n-oxide levels
GCST90199922	Prolylglycine levels
GCST90199924	N-methyltaurine levels
GCST90199925	Succinimide levels
GCST90199927	Histidine betaine (hercynine) levels
GCST90199928	2-stearoyl-GPE (18:0) levels
GCST90199929	Margaroylcarnitine (C17) levels
GCST90199930	(R)-3-hydroxybutyrylcarnitine levels
GCST90199932	Mannonate levels
GCST90199933	3b-hydroxy-5-cholenoic acid levels
GCST90199934	2-hydroxydecanoate levels
GCST90199935	Glycohyocholate levels
GCST90199936	3-methyl catechol sulfate (2) levels
GCST90199937	2-aminooctanoate levels
GCST90199938	3-methyl catechol sulfate (1) levels
GCST90199939	4-methylcatechol sulfate levels
GCST90199940	Guaiacol sulfate levels
GCST90199941	Gamma-CEHC glucuronide levels
GCST90199942	Dimethyl sulfone levels
GCST90199943	2-piperidinone levels
GCST90199944	Indolin-2-one levels
GCST90199945	Sphingomyelin (d18:1/14:0, d16:1/16:0) levels
GCST90199946	3-acetylphenol sulfate levels
GCST90199947	Sphingomyelin (d18:2/16:0, d18:1/16:1) levels
GCST90199948	S-allylcysteine levels
GCST90199949	6-oxopiperidine-2-carboxylate levels
GCST90199950	2-aminophenol sulfate levels
GCST90199951	N-acetylalliin levels
GCST90199952	2-aminoheptanoate levels
GCST90199953	3-methoxytyramine sulfate levels
GCST90199954	N2,N5-diacetylornithine levels
GCST90200440	Blood sugar levels
GCST90200441	Tryptophan levels
GCST90200442	Valine levels
GCST90200443	Pseudouridine levels
GCST90200444	Dihydroorotate levels
GCST90200445	Caprylate (8:0) levels
GCST90200446	Arachidate (20:0) levels
GCST90200447	Maltose levels in coronary artery disease
GCST90200448	N-stearoyl-sphinganine (d18:0/18:0) levels
GCST90200449	Sucrose levels
GCST90200450	Caproate (6:0) levels
GCST90199916	Carnitine C18:2 levels
GCST90199917	Pregnanediol-3-glucuronide levels
GCST90199919	Alliin levels
GCST90199921	Dihydroferulate levels
GCST90199923	N-palmitoylglycine levels
GCST90199926	N-acetylcarnosine levels
GCST90199931	Lanthionine levels
GCST90199808	Glycerophosphoethanolamine levels
GCST90199809	Taurolithocholate 3-sulfate levels
GCST90199810	1-palmitoyl-GPI (16:0) levels
GCST90199811	Glycolithocholate sulfate levels
GCST90199812	3-(3-hydroxyphenyl)propionate levels
GCST90199813	Deoxycarnitine levels
GCST90199814	Alpha-hydroxycaproate levels
GCST90199815	1-ribosyl-imidazoleacetate levels
GCST90199816	3,4-dihydroxybutyrate levels
GCST90199817	Indoleacetylglutamine levels
GCST90199818	Mannitol/sorbitol levels
GCST90199819	Tryptophan betaine levels
GCST90199820	Dihomo-linolenate (20:3n3 or n6) levels
GCST90199821	1-linoleoyl-GPI (18:2) levels
GCST90199822	1-oleoyl-GPI (18:1) levels
GCST90199823	O-cresol sulfate levels
GCST90199824	4-vinylphenol sulfate levels
GCST90199825	Pyrraline levels
GCST90199826	N6-acetyllysine levels
GCST90199827	Thymol sulfate levels
GCST90199828	N-acetylserine levels
GCST90199829	3-methyladipate levels
GCST90199830	4-ethylphenylsulfate levels
GCST90199831	1-stearoyl-2-oleoyl-GPE (18:0/18:1) levels
GCST90199832	Dimethylarginine (sdma + adma) levels
GCST90200029	Linoleoyl ethanolamide levels
GCST90200030	1,2-dilinoleoyl-GPC (18:2/18:2) levels
GCST90200031	Nonanoylcarnitine (C9) levels
GCST90200032	2-hydroxybutyrate/2-hydroxyisobutyrate levels
GCST90200033	Sphingomyelin (d18:2/23:0, d18:1/23:1, d17:1/24:1) levels
GCST90200034	Tricosanoyl sphingomyelin (d18:1/23:0) levels
GCST90200035	Palmitoyl dihydrosphingomyelin (d18:0/16:0) levels
GCST90200036	1-palmitoleoylglycerol (16:1) levels
GCST90200037	1-stearoyl-2-linoleoyl-gpc (18:0/18:2) levels
GCST90200038	1-palmitoyl-2-palmitoleoyl-gpc (16:0/16:1) levels
GCST90200039	1-stearoyl-2-linoleoyl-GPE (18:0/18:2) levels
GCST90200040	Sphingomyelin (d18:2/24:1, d18:1/24:2) levels
GCST90200041	1-palmitoyl-2-stearoyl-gpc (16:0/18:0) levels
GCST90200042	Oleate/vaccenate (18:1) levels
GCST90200043	1-palmitoyl-2-docosahexaenoyl-gpc (16:0/22:6) levels
GCST90200044	1-(1-enyl-stearoyl)-2-oleoyl-GPE (p-18:0/18:1) levels
GCST90200045	1-stearoyl-2-arachidonoyl-GPE (18:0/20:4) levels
GCST90200046	1-stearoyl-2-docosahexaenoyl-gpc (18:0/22:6) levels
GCST90200047	Sphingomyelin (d18:1/17:0, d17:1/18:0, d19:1/16:0) levels
GCST90200048	1-(1-enyl-palmitoyl)-2-arachidonoyl-GPE (p-16:0/20:4) levels
GCST90200049	Myristoyl dihydrosphingomyelin (d18:0/14:0) levels
GCST90200050	5-hydroxyindole sulfate levels
GCST90200051	1-palmitoyl-2-dihomo-linolenoyl-GPC (16:0/20:3n3 or 6) levels
GCST90200052	1-(1-enyl-palmitoyl)-2-arachidonoyl-gpc (p-16:0/20:4) levels
GCST90200053	Sphingomyelin (d18:1/21:0, d17:1/22:0, d16:1/23:0) levels
GCST90200054	1-palmitoyl-2-arachidonoyl-GPE (16:0/20:4) levels
GCST90200055	Lactosyl-N-palmitoyl-sphingosine (d18:1/16:0) levels
GCST90200056	Sphingomyelin (d18:0/18:0, d19:0/17:0) levels
GCST90200057	1-(1-enyl-palmitoyl)-2-oleoyl-gpc (p-16:0/18:1) levels
GCST90200058	1-(1-enyl-stearoyl)-2-arachidonoyl-GPE (p-18:0/20:4) levels
GCST90200059	Behenoyl dihydrosphingomyelin (d18:0/22:0) levels
GCST90200060	1-(1-enyl-palmitoyl)-2-linoleoyl-GPC (p-16:0/18:2) levels
GCST90200061	1-(1-enyl-palmitoyl)-2-oleoyl-GPE (p-16:0/18:1) levels
GCST90200062	1-palmitoyl-2-arachidonoyl-GPI (16:0/20:4) levels
GCST90200063	1-palmitoyl-2-docosahexaenoyl-GPE (16:0/22:6) levels
GCST90200064	N-palmitoyl-sphinganine (d18:0/16:0) levels
GCST90200065	1-stearoyl-2-docosahexaenoyl-GPE (18:0/22:6) levels
GCST90200552	X-18887 levels
GCST90200553	X-17653 levels
GCST90200554	X-17346 levels
GCST90200555	X-17690 levels
GCST90200556	X-18345 levels
GCST90200557	X-17685 levels
GCST90200558	X-18888 levels
GCST90200559	X-18901 levels
GCST90200560	X-17351 levels
GCST90200561	X-18779 levels
GCST90200562	X-21286 levels
GCST90200563	X-21355 levels
GCST90200564	X-21319 levels
GCST90200565	X-21258 levels
GCST90200566	X-21364 levels
GCST90200567	X-21353 levels
GCST90200568	X-19438 levels
GCST90200569	X-18913 levels
GCST90200570	X-18921 levels
GCST90200571	X-21339 levels
GCST90200572	X-19299 levels
GCST90200573	X-18935 levels
GCST90200574	X-21310 levels
GCST90200575	X-21283 levels
GCST90200576	X-21285 levels
GCST90200577	X-21312 levels
GCST90200578	X-18922 levels
GCST90200579	X-21442 levels
GCST90200580	X-21796 levels
GCST90200581	X-21441 levels
GCST90200582	X-21752 levels
GCST90200583	X-21807 levels
GCST90200584	X-21736 levels
GCST90200585	X-21829 levels
GCST90200586	X-21471 levels
GCST90200587	X-21733 levels
GCST90200588	X-21742 levels
GCST90200589	X-21821 levels
GCST90200689	N6-methyllysine levels
GCST90200690	N-acetyl-1-methylhistidine levels
GCST90200691	N-delta-acetylornithine levels
GCST90200692	1-palmitoyl-2-arachidonoyl-gpc (16:0/20:4n6) levels
GCST90200693	Glycochenodeoxycholate glucuronide (1) levels
GCST90200694	2'-o-methylcytidine levels
GCST90200696	N6,N6-dimethyllysine levels
GCST90200699	Deoxycholic acid glucuronide levels
GCST90200706	Biliverdin levels
GCST90200707	Glycine levels
GCST90200708	X-12112 levels
GCST90200709	X-12798 levels
GCST90200711	X-19141 levels
GCST90200712	Spermidine to 5-methylthioadenosine (MTA) ratio
GCST90200688	Androsterone glucuronide levels
GCST90200695	2'-o-methyluridine levels
GCST90200697	N2-acetyl,N6,N6-dimethyllysine levels
GCST90200698	N2-acetyl,N6-methyllysine levels
GCST90200700	Decadienedioic acid (C10:2-DC) levels
GCST90200701	Bilirubin degradation product, C17H18N2O4 (1) levels
GCST90200702	Bilirubin degradation product, C17H18N2O4 (2) levels
GCST90200703	Bilirubin degradation product, C17H18N2O4 (3) levels
GCST90200704	Bilirubin (z,z) levels
GCST90200705	Ethylmalonate levels
GCST90200710	X-13431 levels
GCST90200766	Phosphate to phosphoethanolamine ratio
GCST90200767	Phosphate to glucose ratio
GCST90200769	Phosphate to mannose ratio
GCST90200770	Phenylalanine to tyrosine ratio
GCST90200771	Phosphate to fructose ratio
GCST90200776	Glutamate to glutamine ratio
GCST90200100	Perfluorooctanesulfonate (PFOS) levels
GCST90200102	1-palmitoleoyl-2-linolenoyl-GPC (16:1/18:3) levels
GCST90200104	Hexadecadienoate (16:2n6) levels
GCST90200763	Phosphate to N-acetylneuraminate ratio
GCST90200764	Phosphate to uridine ratio
GCST90200765	Phosphate to alanine ratio
GCST90200768	Phosphate to 2'-deoxyuridine ratio
GCST90200772	Phosphate to citrate ratio
GCST90200773	Serine to alpha-tocopherol ratio
GCST90200774	Uridine to pseudouridine ratio
GCST90200775	Serine to pyruvate ratio
GCST90200777	Uridine to cytidine ratio
GCST90200099	N-oleoylserine levels
GCST90200101	Pimeloylcarnitine/3-methyladipoylcarnitine (C7-DC) levels
GCST90200103	Linoleoyl-arachidonoyl-glycerol (18:2/20:4) [1] levels
GCST90200105	Glycosyl-N-behenoyl-sphingadienine (d18:2/22:0) levels
GCST90200106	4-hydroxyphenylacetylglutamine levels
GCST90200107	Gamma-glutamyl-alpha-lysine levels
GCST90200108	N-palmitoyl-sphingadienine (d18:2/16:0) levels
GCST90200713	Spermidine to ornithine ratio
GCST90200714	Alpha-ketoglutarate to alpha-ketobutyrate ratio
GCST90200715	Alpha-ketoglutarate to glutamate ratio
GCST90200716	Adenosine 5'-diphosphate (ADP) to phosphoethanolamine ratio
GCST90200717	3-phosphoglycerate to adenosine 5'-diphosphate (ADP) ratio
GCST90200718	Alpha-ketoglutarate to succinate ratio
GCST90200719	Adenosine 3',5'-cyclic monophosphate (cAMP) to adenosine 5'-monophosphate (AMP) ratio
GCST90200720	Adenosine 5'-diphosphate (ADP) to pantothenate ratio
GCST90200721	Adenosine 5'-diphosphate (ADP) to phosphate ratio
GCST90200722	S-adenosylhomocysteine (SAH) to leucine ratio
GCST90200723	S-adenosylhomocysteine (SAH) to 5-methyluridine (ribothymidine) ratio
GCST90200724	Cholate to taurocholate ratio
GCST90200725	Adenosine 5'-diphosphate (ADP) to creatine ratio
GCST90200726	N-acetylputrescine to (N(1) + N(8))-acetylspermidine ratio
GCST90200727	Adenosine 3',5'-cyclic monophosphate (cAMP) to taurocholate ratio
GCST90200728	Adenosine 5'-diphosphate (ADP) to Adenosine 5'-monophosphate (AMP) ratio
GCST90200729	3-phosphoglycerate to phosphate ratio
GCST90200730	Adenosine 5'-diphosphate (ADP) to fructose ratio
GCST90200731	Adenosine 5'-diphosphate (ADP) to mannose ratio
GCST90200732	Adenosine 5'-diphosphate (ADP) to tyrosine ratio
GCST90200733	Adenosine 5'-diphosphate (ADP) to N-acetylglucosamine to N-acetylgalactosamine ratio
GCST90200734	Adenosine 5'-monophosphate (AMP) to palmitate (16:0) ratio
GCST90200735	Arginine to ornithine ratio
GCST90200736	Adenosine 5'-diphosphate (ADP) to arginine ratio
GCST90200737	Adenosine 5'-diphosphate (ADP) to 2'-deoxyuridine ratio
GCST90200738	Adenosine 5'-monophosphate (AMP) to inosine 5'-monophosphate (IMP) ratio
GCST90200739	Adenosine 5'-monophosphate (AMP) to proline ratio
GCST90200740	Arachidonate (20:4n6) to oleate to vaccenate (18:1) ratio
GCST90200741	Adenosine 5'-monophosphate (AMP) to alanine ratio
GCST90200742	Aspartate to citrate ratio
GCST90200743	Arginine to citrulline ratio
GCST90200744	Arginine to glutamate ratio
GCST90200745	Adenosine 5'-monophosphate (AMP) to phenylalanine ratio
GCST90200746	Adenosine 5'-diphosphate (ADP) to gluconate ratio
GCST90200747	Adenosine 5'-monophosphate (AMP) to phosphate ratio
GCST90200748	Aspartate to glutamate ratio
GCST90200749	Arachidonate (20:4n6) to pyruvate ratio
GCST90200750	Aspartate to asparagine ratio
GCST90200751	Cortisone to cortisol ratio
GCST90200752	Succinate to acetoacetate ratio
GCST90200753	Aspartate to citrulline ratio
GCST90200754	Sphingosine to phosphate ratio
GCST90200755	Inosine 5'-monophosphate (IMP) to phosphate ratio
GCST90200756	Glycine to pyridoxal ratio
GCST90200757	Glycine to alanine ratio
GCST90200758	Glycine to serine ratio
GCST90200759	Histidine to trans-urocanate ratio
GCST90200760	Methionine to methionine sulfoxide ratio
GCST90200761	Citrulline to dimethylarginine (SDMA + ADMA) ratio
GCST90200762	Palmitate (16:0) to myristate (14:0) ratio
GCST90199783	5-methyluridine (ribothymidine) levels
GCST90199784	Cysteine-glutathione disulfide levels
GCST90199785	Isovalerylglycine levels
GCST90199786	2-hydroxy-3-methylvalerate levels
GCST90199787	Homostachydrine levels
GCST90199788	1-arachidonoyl-gpc (20:4n6) levels
GCST90199789	2-palmitoyl-GPC (16:0) levels
GCST90199790	2-palmitoleoyl-GPC (16:1) levels
GCST90199791	1-arachidonoyl-GPE (20:4n6) levels
GCST90199792	1-palmitoyl-GPE (16:0) levels
GCST90199793	1-linoleoyl-GPE (18:2) levels
GCST90199794	1-oleoyl-GPE (18:1) levels
GCST90199795	2-hydroxypalmitate levels
GCST90199796	Docosapentaenoate (n6 DPA; 22:5n6) levels
GCST90199797	Gulonate levels
GCST90199798	Isobutyrylglycine levels
GCST90199799	Glutarylcarnitine (c5-dc) levels
GCST90199800	Carnitine C5:1 levels
GCST90199801	Hydroquinone sulfate levels
GCST90199802	Beta-hydroxyisovaleroylcarnitine levels
GCST90199803	Catechol sulfate levels
GCST90199804	7-alpha-hydroxy-3-oxo-4-cholestenoate (7-hoca) levels
GCST90199805	Octadecanedioate levels
GCST90199806	Tetradecanedioate (C14-DC) levels
GCST90199807	Hexadecanedioate (C16-DC) levels
GCST90199758	N4-acetylcytidine levels
GCST90199759	Indolebutyrate levels
GCST90199760	5-acetylamino-6-amino-3-methyluracil levels
GCST90199761	N1-methylinosine levels
GCST90199762	N6-carbamoylthreonyladenosine levels
GCST90199763	1-methylxanthine levels
GCST90199764	N2,n2-dimethylguanosine levels
GCST90199765	4-hydroxyhippurate levels
GCST90199766	3-(3-amino-3-carboxypropyl)uridine levels
GCST90199767	5,6-dihydrouridine levels
GCST90199768	Phenylacetylglutamine levels
GCST90199769	3-hydroxydodecanedioate levels
GCST90199770	1-arachidonylglycerol (20:4) levels
GCST90199771	7-methylguanine levels
GCST90199772	1-stearoyl-GPE (18:0) levels
GCST90199773	Phenol sulfate levels
GCST90199774	Oleoylcarnitine levels
GCST90199775	Gamma-glutamylisoleucine levels
GCST90199776	Malonylcarnitine levels
GCST90199777	1-palmitoleoyl-GPC (16:1) levels
GCST90199778	N-methyl-2-pyridone-5-carboxamide levels
GCST90199779	Gamma-glutamyl-2-aminobutyrate levels
GCST90199780	1-stearoyl-GPG (18:0) levels
GCST90199781	Hexanoylglycine levels
GCST90199782	Glutamine degradant levels
GCST90200526	X-14056 levels
GCST90200527	X-13866 levels
GCST90200528	X-17146 levels
GCST90200529	X-16397 levels
GCST90200530	X-17335 levels
GCST90200531	X-16964 levels
GCST90200532	X-16935 levels
GCST90200533	X-15486 levels
GCST90200534	X-16580 levels
GCST90200535	X-17325 levels
GCST90200536	X-17328 levels
GCST90200537	X-16087 levels
GCST90200538	X-17010 levels
GCST90200539	X-14939 levels
GCST90200540	X-15461 levels
GCST90200501	X-12731 levels
GCST90200502	X-12707 levels
GCST90200503	X-12729 levels
GCST90200504	X-12830 levels
GCST90200505	X-12818 levels
GCST90200506	X-12812 levels
GCST90200507	X-12822 levels
GCST90200508	X-12738 levels
GCST90200509	X-12544 levels
GCST90200510	X-12680 levels
GCST90200511	X-12906 levels
GCST90200512	X-13684 levels
GCST90200513	X-13507 levels
GCST90200514	X-12851 levels
GCST90200515	X-12849 levels
GCST90200516	X-12847 levels
GCST90200517	X-13553 levels
GCST90200518	X-12839 levels
GCST90200519	X-13729 levels
GCST90200520	X-13007 levels
GCST90200521	X-13844 levels
GCST90200522	X-13728 levels
GCST90200523	X-12844 levels
GCST90200524	X-13695 levels
GCST90200525	X-13723 levels
GCST90200541	X-15523 levels
GCST90200542	X-15728 levels
GCST90200543	X-15503 levels
GCST90200544	X-16124 levels
GCST90200545	X-17438 levels
GCST90200546	X-17354 levels
GCST90200547	X-17654 levels
GCST90200548	X-17676 levels
GCST90200549	X-17367 levels
GCST90200550	X-17357 levels
GCST90200663	X-25420 levels
GCST90200664	X-25810 levels
GCST90200665	X-25433 levels
GCST90200666	X-25343 levels
GCST90200667	X-25271 levels
GCST90200668	X-25520 levels
GCST90200669	X-25519 levels
GCST90200670	X-26111 levels
GCST90200671	X-26109 levels
GCST90200672	X-26054 levels
GCST90200673	Carnitine C4 levels
GCST90200674	Androsterone sulfate levels
GCST90200675	N-acetyltyrosine levels
GCST90200676	N-acetyl-L-glutamine levels
GCST90200677	N-acetylphenylalanine levels
GCST90200678	N-acetylasparagine levels
GCST90200679	N-acetylarginine levels
GCST90200680	5-acetylamino-6-formylamino-3-methyluracil levels
GCST90200681	Orotidine levels
GCST90200682	3-methylcytidine levels
GCST90200683	N-acetylcitrulline levels
GCST90200684	N-acetyl-aspartyl-glutamate (naag) levels
GCST90200685	1-stearoyl-2-arachidonoyl-gpc (18:0/20:4) levels
GCST90200686	Bilirubin (E,E) levels
GCST90200687	Bilirubin (E,Z or Z,E) levels
GCST90200298	3-hydroxy-3-methylglutarate levels
GCST90200299	Oleoyl ethanolamide levels
GCST90200300	4-hydroxyphenylpyruvate levels
GCST90200301	Gamma-glutamylglutamine levels
GCST90200302	Alpha-tocopherol levels
GCST90200303	N-acetyl-L-alanine levels
GCST90200304	Citrate levels
GCST90200305	2-aminobutyrate levels
GCST90200306	Butyrate/isobutyrate (4:0) levels
GCST90200307	Urate levels
GCST90200308	3-hydroxyisobutyrate levels
GCST90200309	Vanillylmandelate (VMA) levels
GCST90200310	3-aminoisobutyrate levels
GCST90200311	4-acetamidobutanoate levels
GCST90200312	2-hydroxystearate levels
GCST90200313	N1-methyladenosine levels
GCST90200314	N-acetylneuraminate levels
GCST90200315	Gamma-glutamylhistidine levels
GCST90200316	N-acetylglucosaminylasparagine levels
GCST90200317	Homovanillate (hva) levels
GCST90200318	Acetoacetate levels
GCST90200319	Cys-gly, oxidized levels
GCST90200320	Dihomo-linoleate (20:2n6) levels
GCST90200321	Cholate levels
GCST90200322	Beta-hydroxyisovalerate levels
GCST90199733	1-palmitoyl-GPC (16:0) levels
GCST90199734	Hyocholate levels
GCST90199735	N-acetylhistidine levels
GCST90199736	Alpha-hydroxyisovalerate levels
GCST90199737	N-acetylproline levels
GCST90199738	Stachydrine levels
GCST90199739	Salicyluric glucuronide levels
GCST90199740	P-cresol sulfate levels
GCST90199741	Gamma-glutamylglycine levels
GCST90199742	1-linoleoyl-gpc (18:2) levels
GCST90199743	Stearoylcarnitine levels
GCST90199744	Eicosenoate (20:1) levels
GCST90199745	Aconitate [cis or trans] levels
GCST90199746	Erythronate levels
GCST90199747	Isovalerylcarnitine (C5) levels
GCST90199748	Linolenate [alpha or gamma; (18:3n3 or 6)] levels
GCST90199749	Gamma-glutamylthreonine levels
GCST90199750	Laurylcarnitine levels
GCST90199751	Gamma-glutamylmethionine levels
GCST90199752	Epiandrosterone sulfate levels
GCST90199753	Gamma-glutamyltryptophan levels
GCST90199754	7-methylxanthine levels
GCST90199755	3,7-dimethylurate levels
GCST90199756	1,7-dimethyluric acid levels
GCST90199757	1,3,7-trimethylurate levels
GCST90200451	Nonadecanoate (19:0) levels
GCST90200452	Plasma free asparagine levels
GCST90200453	X-07765 levels
GCST90200454	Kynurenate levels
GCST90200455	Alpha-ketoglutarate levels
GCST90200456	X-11308 levels
GCST90200457	Pentadecanoate (15:0) levels
GCST90200458	X-11315 levels
GCST90200459	Margarate (17:0) levels
GCST90200460	X-11372 levels
GCST90200461	X-10458 levels
GCST90200462	X-11299 levels
GCST90200463	X-11478 levels
GCST90200464	X-11849 levels
GCST90200465	X-11787 levels
GCST90200466	X-11632 levels
GCST90200467	X-11852 levels
GCST90200468	X-11847 levels
GCST90200469	X-11483 levels
GCST90200470	X-11470 levels
GCST90200471	X-11381 levels
GCST90200472	X-11850 levels
GCST90200473	X-11795 levels
GCST90200474	X-11444 levels
GCST90200475	X-11858 levels
GCST90200476	X-11843 levels
GCST90200477	X-12127 levels
GCST90200478	X-12221 levels
GCST90200479	X-12283 levels
GCST90200480	X-12410 levels
GCST90200481	X-12104 levels
GCST90200482	X-12193 levels
GCST90200483	X-12216 levels
GCST90200484	X-12306 levels
GCST90200485	X-12100 levels
GCST90200486	X-12261 levels
GCST90200487	X-11880 levels
GCST90200488	X-12117 levels
GCST90200489	X-12407 levels
GCST90200490	X-12101 levels
GCST90200491	X-12026 levels
GCST90200492	X-12411 levels
GCST90200493	X-12013 levels
GCST90200494	X-12007 levels
GCST90200495	X-12462 levels
GCST90200496	X-12714 levels
GCST90200497	X-12740 levels
GCST90200498	X-12730 levels
GCST90200499	X-12701 levels
GCST90200500	X-12816 levels
GCST90200892	Hypotaurine to taurine ratio
GCST90200893	Taurine to cysteine ratio
GCST90200894	Inosine to theophylline ratio
GCST90200895	Hypotaurine to cysteine ratio
GCST90200896	Inosine to EDTA ratio
GCST90200897	Theophylline to EDTA ratio
GCST90200898	Citrulline to phosphate ratio
GCST90200899	Citrulline to ornithine ratio
GCST90200900	Phosphate to oleoyl-linoleoyl-glycerol (18:1 to 18:2) [2] ratio
GCST90200901	Ornithine to phosphate ratio
GCST90200902	Phosphate to linoleoyl-arachidonoyl-glycerol (18:2 to 20:4) [2] ratio
GCST90200903	Phosphate to glycerol ratio
GCST90200904	Phosphate to linoleoyl-arachidonoyl-glycerol (18:2 to 20:4) [1] ratio
GCST90200905	Glucose to glycerol ratio
GCST90200906	2'-deoxyuridine to cytidine ratio
GCST90200907	Retinol (Vitamin A) to linoleoyl-arachidonoyl-glycerol (18:2 to 20:4) [1] ratio
GCST90200908	Retinol (Vitamin A) to linoleoyl-arachidonoyl-glycerol (18:2 to 20:4) [2] ratio
GCST90200909	Uridine to 2'-deoxyuridine ratio
GCST90200910	Retinol (Vitamin A) to oleoyl-linoleoyl-glycerol (18:1 to 18:2) [2] ratio
GCST90200911	Tryptophan to pyruvate ratio
GCST90200912	tryptophan to tyrosine ratio
GCST90200913	Glucose to sucrose ratio
GCST90200914	Tyrosine to pyruvate ratio
GCST90200915	Glucose to fructose ratio
GCST90200916	Fructose to sucrose ratio
GCST90200942	Glutamate to pyruvate ratio
GCST90200943	Phosphate to EDTA ratio
GCST90200944	Alpha-ketoglutarate to pyruvate ratio
GCST90200945	Adenosine 5'-monophosphate (AMP) to EDTA ratio
GCST90200946	Glutamate to alanine ratio
GCST90200947	Adenosine 5'-diphosphate (ADP) to glucose ratio
GCST90200948	Adenosine 5'-diphosphate (ADP) to mannitol to sorbitol ratio
GCST90200949	Adenosine 5'-diphosphate (ADP) to N-acetylneuraminate ratio
GCST90200950	Glucose to mannitol to sorbitol ratio
GCST90200951	Mannose to fructose ratio
GCST90200952	Adenosine 5'-diphosphate (ADP) to cytidine ratio
GCST90200953	Glucose-to-mannose ratio
GCST90200954	Cytidine to N-acetylneuraminate ratio
GCST90200955	Adenosine 5'-diphosphate (ADP) to choline phosphate ratio
GCST90200956	Cytidine to N-acetylglucosamine to N-acetylgalactosamine ratio
GCST90200957	N-acetylneuraminate to N-acetylglucosamine to N-acetylgalactosamine ratio
GCST90200958	Adenosine 5'-diphosphate (ADP) to choline ratio
GCST90200959	Choline phosphate to choline ratio
GCST90200960	Choline phosphate to phosphoethanolamine ratio
GCST90200961	Adenosine 5'-diphosphate (ADP) to ornithine ratio
GCST90200962	Adenosine 5'-diphosphate (ADP) to glutamine ratio
GCST90200844	Aspartate to phosphate ratio
GCST90200845	Adenosine 5'-monophosphate (AMP) to citrate ratio
GCST90200846	Phenylalanine to phosphate ratio
GCST90200847	Phosphate to tryptophan ratio
GCST90200848	Adenosine 5'-monophosphate (AMP) to glutamine ratio
GCST90200849	Adenosine 5'-monophosphate (AMP) to threonine ratio
GCST90200850	Adenosine 5'-monophosphate (AMP) to tryptophan ratio
GCST90200851	Adenosine 5'-monophosphate (AMP) to glycine ratio
GCST90200852	Adenosine 5'-monophosphate (AMP) to arginine ratio
GCST90200853	Adenosine 5'-monophosphate (AMP) to tyrosine ratio
GCST90200854	Arginine to phosphate ratio
GCST90200855	Phosphate to threonine ratio
GCST90200856	Phosphate to glutamine ratio
GCST90200857	Adenosine 5'-monophosphate (AMP) to aspartate ratio
GCST90200858	Phosphate to tyrosine ratio
GCST90200859	Adenosine 5'-monophosphate (AMP) to asparagine ratio
GCST90200860	Adenosine 5'-monophosphate (AMP) to serine ratio
GCST90200861	Histidine to phosphate ratio
GCST90200862	Adenosine 5'-monophosphate (AMP) to methionine ratio
GCST90200863	Phosphate to serine ratio
GCST90200864	Methionine to phosphate ratio
GCST90200865	Adenosine 5'-monophosphate (AMP) to histidine ratio
GCST90200866	phosphate to asparagine ratio
GCST90200917	Alpha-ketobutyrate to 3-methyl-2-oxobutyrate ratio
GCST90200918	N-palmitoyl-sphingosine (d18:1 to 16:0) to N-palmitoyl-sphinganine (d18:0 to 16:0) ratio
GCST90200919	Caffeine to theophylline ratio
GCST90200920	Mannose to glycerol ratio
GCST90200921	Mannose to mannitol to sorbitol ratio
GCST90200922	Alpha-ketobutyrate to pyruvate ratio
GCST90200923	Glycerol to mannitol to sorbitol ratio
GCST90200924	Alpha-tocopherol to glycerol ratio
GCST90200925	Caffeine to theobromine ratio
GCST90200926	N-stearoyl-sphingosine (d18:1 to 18:0) to N-palmitoyl-sphinganine (d18:0 to 16:0) ratio
GCST90200927	Theophylline to theobromine ratio
GCST90200928	N-palmitoyl-sphingosine (d18:1 to 16:0) to N-stearoyl-sphingosine (d18:1 to 18:0) ratio
GCST90200929	Glycerol to carnitine ratio
GCST90200930	Carnitine to acetylcarnitine (C2) ratio
GCST90200931	Glycerol to sulfate ratio
GCST90200932	Glycerol to palmitoylcarnitine (C16) ratio
GCST90200933	Alpha-ketoglutarate to proline ratio
GCST90200934	Acetylcarnitine (C2) to propionylcarnitine (C3) ratio
GCST90200935	Carnitine to propionylcarnitine (C3) ratio
GCST90200936	Succinate to proline ratio
GCST90200937	Alpha-ketoglutarate to trans-4-hydroxyproline ratio
GCST90200938	Alpha-ketoglutarate to alanine ratio
GCST90200939	Proline to trans-4-hydroxyproline ratio
GCST90200940	Adenosine 5'-diphosphate (ADP) to EDTA ratio
GCST90200941	Succinate to trans-4-hydroxyproline ratio
GCST90200867	Adenosine 5'-monophosphate (AMP) to isoleucine ratio
GCST90200868	Isoleucine to phosphate ratio
GCST90200869	Adenosine 5'-monophosphate (AMP) to valine ratio
GCST90200870	Adenosine 5'-monophosphate (AMP) to acetoacetate ratio
GCST90200871	Adenosine 5'-monophosphate (AMP) to cysteine ratio
GCST90200872	Phosphate to cysteine ratio
GCST90200873	Cortisol to 4-cholesten-3-one ratio
GCST90200874	Cysteinylglycine to taurine ratio
GCST90200875	Cysteinylglycine to glutamate ratio
GCST90200876	Cortisone to 4-cholesten-3-one ratio
GCST90200877	Taurine to glutamate ratio
GCST90200878	Glutarate (C5-DC) to caprylate (8:0) ratio
GCST90200879	Adenosine 5'-monophosphate (AMP) to glutamate ratio
GCST90200880	Glutarate (C5-DC) to salicylate ratio
GCST90200881	Aspartate to N-acetylglucosamine to N-acetylgalactosamine ratio
GCST90200882	Aspartate to mannose ratio
GCST90200883	Phosphate to acetoacetate ratio
GCST90200884	Mannose to N-acetylglucosamine to N-acetylgalactosamine ratio
GCST90200885	Phenylpyruvate to citrate ratio
GCST90200886	Phenylpyruvate to 4-hydroxyphenylpyruvate ratio
GCST90200887	Cholesterol to cortisol ratio
GCST90200888	Citrate to 4-hydroxyphenylpyruvate ratio
GCST90200889	Cholesterol to taurocholate ratio
GCST90200890	Cortisol to taurocholate ratio
GCST90200891	Salicylate to caprylate (8:0) ratio
GCST90200223	4-methylhexanoylglutamine levels
GCST90200224	2-ketocaprylate levels
GCST90200225	3-hydroxy-2-methylpyridine sulfate levels
GCST90200226	5-hydroxy-2-methylpyridine sulfate levels
GCST90200227	3-ethylcatechol sulfate (2) levels
GCST90200228	3-hydroxyhexanoylcarnitine (1) levels
GCST90200229	2,6-dihydroxybenzoic acid levels
GCST90200230	3-ethylcatechol sulfate (1) levels
GCST90200231	Lithocholate sulfate (1) levels
GCST90200232	4-acetylcatechol sulfate (1) levels
GCST90200233	2,3-dihydroxy-5-methylthio-4-pentenoate (dmtpa) levels
GCST90200234	Picolinoylglycine levels
GCST90200235	Succinoyltaurine levels
GCST90200236	Undecenoylcarnitine (C11:1) levels
GCST90200237	Palmitoyl-sphingosine-phosphoethanolamine (d18:1/16:0) levels
GCST90200238	Pregnenetriol disulfate levels
GCST90200239	Tetradecadienedioate (C14:2-DC) levels
GCST90200240	Hydroxy-N6,N6,N6-trimethyllysine levels
GCST90200241	Pregnenetriol sulfate levels
GCST90200242	Taurochenodeoxycholic acid 3-sulfate levels
GCST90200243	Hydroxypalmitoyl sphingomyelin (d18:1/16:0(OH)) levels
GCST90200244	5-hydroxymethyl-2-furoylcarnitine levels
GCST90200245	Eicosenedioate (C20:1-DC) levels
GCST90200246	3-hydroxydecanoylcarnitine levels
GCST90200247	Levulinoylcarnitine levels
GCST90200412	Glutamate levels
GCST90200413	2'-deoxyuridine levels
GCST90200414	Myristate (14:0) levels
GCST90200415	Serine levels
GCST90200416	Trans-urocanate levels
GCST90200417	Urea levels
GCST90200418	Pyridoxal levels
GCST90200419	Glutamine levels
GCST90200420	Taurine levels
GCST90200421	Salicylate levels
GCST90199621	Carnitine levels
GCST90200778	Pyruvate to 3-methyl-2-oxobutyrate ratio
GCST90200779	Pyruvate to N-acetylneuraminate ratio
GCST90200780	Alanine to pyruvate ratio
GCST90200781	Glucose to maltose ratio
GCST90200782	Mannose to trans-4-hydroxyproline ratio
GCST90200783	Mannose to S-methylcysteine ratio
GCST90200784	Glutamate to cysteine ratio
GCST90200835	Adenosine 5'-diphosphate (ADP) to glycerol ratio
GCST90200836	Glycerol to glycerol 3-phosphate ratio
GCST90200837	Adenosine 5'-diphosphate (ADP) to glutamate ratio
GCST90200838	Phosphate to glutamate ratio
GCST90200839	Adenosine 5'-diphosphate (ADP) to aspartate ratio
GCST90200840	Adenosine 5'-diphosphate (ADP) to flavin adenine dinucleotide (FAD) ratio
GCST90200841	Adenosine 5'-diphosphate (ADP) to oxalate (ethanedioate) ratio
GCST90200842	Citrate to oxalate (ethanedioate) ratio
GCST90200843	Adenosine 5'-monophosphate (AMP) to flavin adenine dinucleotide (FAD) ratio
GCST90200785	Cysteine to 5-oxoproline ratio
GCST90200786	Cysteine to alanine ratio
GCST90200787	Glutamine to asparagine ratio
GCST90200788	5-oxoproline to citrate ratio
GCST90200789	Alpha-tocopherol to sulfate ratio
GCST90200790	Thyroxine to taurocholate ratio
GCST90200791	Creatine to carnitine ratio
GCST90200792	Carnitine to palmitoylcarnitine (C16) ratio
GCST90200793	Glycolithocholate to glycolithocholate sulfate ratio
GCST90200794	Oleoyl-linoleoyl-glycerol (18:1 to 18:2) [2] to linoleoyl-arachidonoyl-glycerol (18:2 to 20:4) [1] ratio
GCST90200795	Oleoyl-linoleoyl-glycerol (18:1 to 18:2) [2] to linoleoyl-arachidonoyl-glycerol (18:2 to 20:4) [2] ratio
GCST90200796	Spermidine to (N(1) + N(8))-acetylspermidine ratio
GCST90200797	Spermidine to N-acetylputrescine ratio
GCST90200798	Dopamine 4-sulfate to dopamine 3-O-sulfate ratio
GCST90200799	Spermidine to adenosine 5'-diphosphate (ADP) ratio
GCST90200800	Spermidine to histidine ratio
GCST90200801	5-methylthioadenosine (MTA) to phosphate ratio
GCST90200802	Histidine to pyruvate ratio
GCST90200803	Spermidine to phosphate ratio
GCST90200804	Spermidine to pyruvate ratio
GCST90200805	Spermidine to carnitine ratio
GCST90200806	Spermidine to ergothioneine ratio
GCST90200807	Carnitine to ergothioneine ratio
GCST90200808	Spermidine to choline ratio
GCST90200809	Spermidine to taurocholate ratio
GCST90200810	Alpha-ketoglutarate to kynurenine ratio
GCST90200811	Choline to taurocholate ratio
GCST90200812	Glutamate to kynurenine ratio
GCST90200813	Ornithine to glutamate ratio
GCST90200814	Alpha-ketoglutarate to ornithine ratio
GCST90200815	3-hydroxyisobutyrate to adenosine 5'-diphosphate (ADP) ratio
GCST90200816	Alpha-ketoglutarate to aspartate ratio
GCST90200817	3-hydroxyisobutyrate to phosphate ratio
GCST90200818	Adenosine 5'-diphosphate (ADP) to glycerate ratio
GCST90200819	3-phosphoglycerate to glycerate ratio
GCST90200820	Adenosine 5'-diphosphate (ADP) to valine ratio
GCST90200821	Adenosine 5'-diphosphate (ADP) to glycine ratio
GCST90200822	Phosphate to valine ratio
GCST90200823	Adenosine 5'-diphosphate (ADP) to N-palmitoyl-sphingosine (d18:1 to 16:0) ratio
GCST90200824	Adenosine 5'-diphosphate (ADP) to sulfate ratio
GCST90200825	Phosphate to sulfate ratio
GCST90200826	Glycine to phosphate ratio
GCST90200827	Phosphate to N-palmitoyl-sphingosine (d18:1 to 16:0) ratio
GCST90200828	Cholate to bilirubin (Z,Z) ratio
GCST90200829	Bilirubin (Z,Z) to taurocholate ratio
GCST90200830	Cholate to adenosine 3',5'-cyclic monophosphate (cAMP) ratio
GCST90200831	Cholate to phosphate ratio
GCST90200832	Adenosine 5'-diphosphate (ADP) to citrate ratio
GCST90200833	Cholate to adenosine 5'-monophosphate (AMP) ratio
GCST90200834	Adenosine 5'-diphosphate (ADP) to glycerol 3-phosphate ratio

## Sheet: Table S4 
Supplementary Table S4. Summary of genome-wide association studies (GWAS) datasets in our study
Phenotype	Abbreviation	Year	Case (n)	Control (n)	Sample size	SNPs	Pubmed ID /Consortium	Population	Imputation panel	Reference genome
Chronic kidney disease	CKD	2019	41395	439303	480698	9162323	31152163/ CKDGen	European	HRC and 1000G	GRCh37
creatinine-based eGFR	eGFRcrea	2021	NA	NA	1004040	8844847	34272381/ CKDGen, UKB	European	HRC and 1000G	GRCh37
urine albumin to creatinine ratio	UACR	2019	AN	NA	547361	8603712	31511532/ CKDGen	European	HRC and 1000G	GRCh37
rapid decline of eGFR	Rapid3	2021	34874	107090	141964	8034162	33137338/ CKDGen, UKB	European	HRC and 1000G	GRCh37
rapid progress to CKD	CKDi25	2021	19901	175244	195145	8641125	33137338/ CKDGen, UKB	European	HRC and 1000G	GRCh37
membranous nephropathy	MN	2020	2150	5829	7979	5327688	32231244	European	HRC and 1000G	GRCh37
immunoglobulin A nephropathy	IgAN	2021	15587	462197	477784	24182646	34594039	European	HRC and 1000G	GRCh37
diabetic nephropathy	DN	2023	4111	308539	312650	20168510	36653562/FinnGen	European	HRC and 1000G	GRCh37

## Sheet: Table S5
Supplementary Table S5.Single-nucleotide polymorphisms associated with metabolites and metabolite ratios.
SNP	effect_allele.exposure	other_allele.exposure	eaf.exposure	beta.exposure	se.exposure	pval.exposure	id.exposure	samplesize.exposure	R2	F
rs11585983	C	T	0.792497	0.130435	0.0185658	2.13198e-12	GCST90200159	8217	0.005971	49.3464
rs28460841	A	G	0.127894	-0.106028	0.022734	3.1034e-06	GCST90200159	8217	0.00264015	21.7462
rs113545072	A	G	0.0141233	-0.290154	0.0637186	5.27143e-06	GCST90200159	8217	0.00251719	20.7309
rs1263613	C	T	0.730089	0.0781682	0.0168473	3.48748e-06	GCST90200159	8217	0.00261306	21.5226
rs55958922	C	T	0.0325621	0.203401	0.0419647	1.25374e-06	GCST90200159	8217	0.00285092	23.4873
rs113665619	C	A	0.0113902	0.330598	0.0698449	2.20881e-06	GCST90200159	8217	0.00271916	22.3988
rs138396790	A	C	0.0105768	0.328203	0.0731443	7.2211e-06	GCST90200159	8217	0.00244426	20.1288
rs4554032	G	A	0.429321	-0.0737552	0.0153798	1.622e-06	GCST90200159	8217	0.00279098	22.9921
rs17779334	T	C	0.0755828	0.148079	0.0285315	2.10267e-07	GCST90200159	8217	0.00326741	26.9297
rs11953916	T	C	0.0452847	0.162431	0.0361576	7.04532e-06	GCST90200159	8217	0.00244997	20.1759
rs200257	T	C	0.0998637	-0.117188	0.0248632	2.43697e-06	GCST90200159	8217	0.00269629	22.2099
rs9459497	C	T	0.542312	0.0756598	0.0153457	8.20729e-07	GCST90200159	8217	0.00294958	24.3025
rs34736275	A	G	0.327713	0.0724597	0.016246	8.18991e-06	GCST90200159	8217	0.00241511	19.8882
rs79775388	C	T	0.0236384	-0.220193	0.0486134	5.9129e-06	GCST90200159	8217	0.00249057	20.5111
rs532187889	G	A	0.023143	-0.238872	0.0497888	1.60497e-06	GCST90200159	8217	0.00279344	23.0124
rs61911181	C	T	0.0696257	0.141964	0.0289503	9.40488e-07	GCST90200159	8217	0.00291788	24.0406
rs11626972	G	A	0.422976	-0.191563	0.0152189	2.48383e-36	GCST90200159	8217	0.0189169	158.398
rs141206306	T	C	0.0112072	0.314501	0.0711862	9.96203e-06	GCST90200159	8217	0.00236978	19.514
rs78755500	C	T	0.054858	0.151937	0.0325279	2.99757e-06	GCST90200159	8217	0.0026482	21.8127
rs146004765	A	G	0.0449212	0.166357	0.0362649	4.49075e-06	GCST90200159	8217	0.00255438	21.038
rs117068887	T	A	0.00762009	0.419694	0.0860299	1.06912e-06	GCST90200159	8217	0.002888	23.7936
rs507908	T	C	0.616782	0.0764197	0.0168599	5.82544e-06	GCST90200160	6545	0.00312918	20.5385
rs2050931	T	C	0.0520098	-0.168799	0.0366797	4.18491e-06	GCST90200160	6545	0.00322534	21.1717
rs78028500	G	T	0.0242503	0.243021	0.0538967	6.51298e-06	GCST90200160	6545	0.00309675	20.325
rs77860241	T	G	0.0640474	0.155517	0.033319	3.04852e-06	GCST90200160	6545	0.00331756	21.7791
rs1047891	A	C	0.324192	0.246015	0.017539	1.0697e-44	GCST90200160	6545	0.0291837	196.689
rs137973732	A	T	0.00709877	-0.44202	0.0975437	5.85647e-06	GCST90200160	6545	0.00312763	20.5283
rs1502463	G	T	0.118425	0.12065	0.0255883	2.41669e-06	GCST90200160	6545	0.00338524	22.2249
rs146170086	T	C	0.0272671	0.232025	0.050358	4.07521e-06	GCST90200160	6545	0.00323308	21.2227
rs6858243	A	G	0.363101	0.0761303	0.0169246	6.85266e-06	GCST90200160	6545	0.00308197	20.2277
rs4696616	A	T	0.221158	0.0886336	0.0196543	6.49438e-06	GCST90200160	6545	0.00309759	20.3305
rs4624628	C	T	0.94322	0.161071	0.0356558	6.26074e-06	GCST90200160	6545	0.00310823	20.4005
rs4253242	T	C	0.0318954	0.210538	0.0465856	6.20215e-06	GCST90200160	6545	0.00311096	20.4185
rs77119174	T	C	0.014266	0.321656	0.0698605	4.13937e-06	GCST90200160	6545	0.00322854	21.1927
rs114168731	C	G	0.0488594	-0.175471	0.0382731	4.54629e-06	GCST90200160	6545	0.00320126	21.0131
rs144685910	G	C	0.0132893	-0.331047	0.0715194	3.67851e-06	GCST90200160	6545	0.00326289	21.419
rs7760028	G	A	0.180621	-0.0951912	0.0211946	7.07892e-06	GCST90200160	6545	0.00307254	20.1656
rs74885559	A	G	0.0191447	0.283489	0.0595645	1.942e-06	GCST90200160	6545	0.00344895	22.6446
rs10974156	T	C	0.0224143	-0.24605	0.0555487	9.44736e-06	GCST90200160	6545	0.00298875	19.614
rs4642734	T	A	0.722953	0.0872893	0.0187687	3.30662e-06	GCST90200160	6545	0.00329391	21.6232
rs11598339	G	A	0.568543	0.0814228	0.0168532	1.35646e-06	GCST90200160	6545	0.00355363	23.3343
rs35354362	A	G	0.270017	0.0834004	0.0187316	8.49157e-06	GCST90200160	6545	0.0030197	19.8177
rs596603	G	T	0.568371	-0.120635	0.0164865	2.53189e-13	GCST90200160	6545	0.00811413	53.525
rs12830062	A	G	0.00826067	0.407568	0.0911271	7.73038e-06	GCST90200160	6545	0.00304698	19.9973
rs5012152	A	G	0.0795202	0.136006	0.0306689	9.22241e-06	GCST90200160	6545	0.00299576	19.6602
rs9554312	G	A	0.0566258	-0.162186	0.0360561	6.8541e-06	GCST90200160	6545	0.0030819	20.2272
rs8002379	C	T	0.436067	-0.0741155	0.0164871	6.94544e-06	GCST90200160	6545	0.00307809	20.2021
rs117932087	G	A	0.0363399	-0.199476	0.0440453	5.92999e-06	GCST90200160	6545	0.00312402	20.5045
rs72777960	T	C	0.0082549	0.409083	0.0915517	7.88323e-06	GCST90200160	6545	0.00304129	19.9599
rs117913008	T	A	0.021047	0.303031	0.0573959	1.2943e-07	GCST90200160	6545	0.00424089	27.8663
rs75129628	C	T	0.0103369	0.371449	0.0804629	3.90448e-06	GCST90200160	6545	0.00324553	21.3046
rs75724755	A	G	0.022942	-0.231395	0.0519844	8.53729e-06	GCST90200161	8170	0.00241929	19.8087
rs10204080	T	C	0.386835	0.0729613	0.0161285	6.07506e-06	GCST90200161	8170	0.00249855	20.4593
rs7570971	A	C	0.370173	-0.0791954	0.015714	4.66001e-07	GCST90200161	8170	0.00309925	25.3934
rs58951102	T	C	0.240925	-0.0870341	0.0183821	2.1935e-06	GCST90200161	8170	0.00273638	22.4121
rs7635560	C	A	0.061936	-0.14852	0.0321129	3.74718e-06	GCST90200161	8170	0.00261128	21.3848
rs74368616	A	G	0.0196054	-0.248726	0.0550381	6.20878e-06	GCST90200161	8170	0.0024935	20.4178
rs2367288	A	G	0.707546	0.077233	0.0173325	8.35173e-06	GCST90200161	8170	0.00242442	19.8508
rs13126149	G	A	0.117133	0.107682	0.0243088	9.4343e-06	GCST90200161	8170	0.00239605	19.6179
rs143841240	G	A	0.0477012	-0.17451	0.0362943	1.52297e-06	GCST90200161	8170	0.00282172	23.1131
rs111388296	A	G	0.02311	-0.234877	0.0517144	5.57736e-06	GCST90200161	8170	0.00251849	20.623
rs184382445	T	C	0.00903726	-0.374613	0.082643	5.8179e-06	GCST90200161	8170	0.00250865	20.5422
rs2055428	C	T	0.0451918	0.168833	0.0374065	6.37731e-06	GCST90200161	8170	0.00248724	20.3664
rs150870340	T	G	0.0100419	0.349122	0.0785664	8.84453e-06	GCST90200161	8170	0.00241107	19.7412
rs7779972	G	A	0.304714	0.0790862	0.0177784	8.64967e-06	GCST90200161	8170	0.00241626	19.7838
rs28502343	C	T	0.0908477	-0.120876	0.027005	7.60388e-06	GCST90200161	8170	0.00244628	20.0302
rs4459242	T	C	0.749628	-0.0812765	0.0181434	7.47571e-06	GCST90200161	8170	0.00245022	20.0626
rs117547464	A	G	0.0287307	-0.216447	0.046389	3.07259e-06	GCST90200161	8170	0.00265763	21.7654
rs12797855	T	C	0.0628838	-0.145052	0.0323303	7.23782e-06	GCST90200161	8170	0.00245775	20.1243
rs111227872	A	G	0.0143721	0.292012	0.0660063	9.68872e-06	GCST90200161	8170	0.00238984	19.567
rs72795669	C	G	0.112696	-0.113966	0.025021	5.24373e-06	GCST90200161	8170	0.0025329	20.7413
rs16947301	C	T	0.0298379	0.206256	0.0456539	6.24792e-06	GCST90200161	8170	0.00249202	20.4057
rs79938962	A	G	0.0288343	-0.233017	0.0465827	5.66701e-07	GCST90200161	8170	0.00305334	25.0161
rs118131193	T	C	0.000490376	1.66079	0.351175	2.25362e-06	GCST90200161	8170	0.00273006	22.3602
rs10798793	G	C	0.492624	0.0831091	0.0186388	8.23655e-06	GCST90200162	5371	0.00368809	19.8747
rs145528960	A	G	0.0568845	0.181138	0.0409553	9.74187e-06	GCST90200162	5371	0.00362882	19.5541
rs113804442	T	C	0.00824897	0.460991	0.104297	9.87135e-06	GCST90200162	5371	0.00362418	19.529
rs147000266	T	C	0.0333644	0.229515	0.0517078	9.05074e-06	GCST90200162	5371	0.00365481	19.6947
rs184192147	G	A	0.00737766	0.591804	0.109884	7.21607e-08	GCST90200162	5371	0.00537146	28.9951
rs10250888	A	T	0.0262176	0.262874	0.0579529	5.73355e-06	GCST90200162	5371	0.00381618	20.5676
rs35492365	A	G	0.0264545	-0.271014	0.0594708	5.18663e-06	GCST90200162	5371	0.00385163	20.7594
rs139397159	A	G	0.0078637	-0.507241	0.10668	1.98633e-06	GCST90200162	5371	0.00419163	22.5996
rs149076654	A	G	0.0170604	0.34391	0.0723429	1.99543e-06	GCST90200162	5371	0.00419005	22.591
rs117958693	C	T	0.013788	-0.371576	0.0803103	3.71433e-06	GCST90200162	5371	0.00396981	21.3989
rs112293742	T	C	0.103513	0.139086	0.030932	6.90768e-06	GCST90200162	5371	0.00375028	20.2111
rs7295104	T	C	0.869091	-0.127157	0.0281033	6.05007e-06	GCST90200162	5371	0.00379716	20.4646
rs4769620	C	T	0.8123	-0.110471	0.024217	5.07362e-06	GCST90200162	5371	0.00385941	20.8015
rs76584751	G	A	0.00653473	0.534855	0.116722	4.59862e-06	GCST90200162	5371	0.00389419	20.9896
rs12908137	G	T	0.472462	-0.0866966	0.0190298	5.21769e-06	GCST90200162	5371	0.00384951	20.7479
rs11869451	A	G	0.0586754	-0.179527	0.0401084	7.60337e-06	GCST90200162	5371	0.00371635	20.0275
rs55848889	A	G	0.181844	0.108908	0.0246166	9.68023e-06	GCST90200162	5371	0.00363102	19.566
rs4810550	T	C	0.316144	0.0921944	0.0203449	5.85481e-06	GCST90200162	5371	0.00380878	20.5275
rs142370265	T	C	0.0349258	-0.181869	0.0409412	8.90479e-06	GCST90200163	8128	0.00242192	19.7283
rs10798284	T	C	0.215687	0.0854295	0.018284	2.97767e-06	GCST90200163	8128	0.0026787	21.8256
rs112390194	G	A	0.0384423	0.18485	0.0394621	2.80995e-06	GCST90200163	8128	0.0026923	21.9367
rs112559960	G	A	0.0279941	-0.207217	0.0457438	5.89991e-06	GCST90200163	8128	0.0025183	20.5154
rs1979528	G	T	0.0227047	-0.233548	0.0505919	3.9063e-06	GCST90200163	8128	0.00261499	21.3051
rs11933956	T	C	0.229183	-0.0818765	0.0183705	8.31278e-06	GCST90200163	8128	0.00243799	19.8596
rs142210908	T	G	0.0237742	0.227012	0.0494162	4.35108e-06	GCST90200163	8128	0.0025897	21.0985
rs73869702	C	G	0.15255	-0.096529	0.0211572	5.05575e-06	GCST90200163	8128	0.00255449	20.811
rs11242437	A	C	0.202714	0.086658	0.0186238	3.27026e-06	GCST90200163	8128	0.0026567	21.6458
rs141974639	A	G	0.0380294	0.177892	0.0393823	6.27038e-06	GCST90200163	8128	0.00250402	20.3988
rs17504230	G	A	0.112636	-0.111496	0.0236705	2.47326e-06	GCST90200163	8128	0.0027223	22.1818
rs73232559	T	C	0.135982	-0.0985302	0.0217738	6.03455e-06	GCST90200163	8128	0.00251301	20.4721
rs144251288	T	C	0.0130816	-0.298185	0.0661159	6.482e-06	GCST90200163	8128	0.00249626	20.3354
rs45625132	C	T	0.016679	-0.267243	0.0584789	4.87959e-06	GCST90200163	8128	0.00256281	20.8789
rs112216464	A	G	0.0107474	-0.331802	0.0730777	5.6147e-06	GCST90200163	8128	0.00252991	20.6102
rs113484345	C	G	0.0242616	-0.227961	0.0493282	3.81314e-06	GCST90200163	8128	0.00262064	21.3513
rs28451040	A	G	0.204731	-0.0947952	0.0188917	5.22582e-07	GCST90200164	8248	0.00304339	25.1724
rs74122805	G	T	0.01949	0.245458	0.0549221	7.85116e-06	GCST90200164	8248	0.0024158	19.9689
rs2039538	G	A	0.307592	0.0750449	0.0166954	6.95919e-06	GCST90200164	8248	0.00244364	20.1996
rs12143851	T	G	0.151088	0.0983987	0.0212899	3.80355e-06	GCST90200164	8248	0.00258321	21.3563
rs77008678	T	G	0.15046	-0.0997831	0.0212435	2.63854e-06	GCST90200164	8248	0.0026678	22.0575
rs2288101	T	G	0.238008	0.0787027	0.0178162	9.9856e-06	GCST90200164	8248	0.00236034	19.5094
rs114938779	A	G	0.0285871	0.211165	0.0452017	2.98846e-06	GCST90200164	8248	0.00263899	21.8187
rs9869552	A	T	0.990453	-0.406931	0.0781928	1.94834e-07	GCST90200164	8248	0.00327292	27.0771
rs35746477	G	C	0.236845	-0.083467	0.0179747	3.4243e-06	GCST90200164	8248	0.0026075	21.5576
rs13141870	A	G	0.0529584	0.160646	0.0339281	2.1918e-06	GCST90200164	8248	0.00271077	22.4138
rs149454134	T	C	0.029365	0.198575	0.044841	9.49214e-06	GCST90200164	8248	0.00237202	19.6062
rs10070196	C	A	0.67248	0.0760053	0.0161293	2.44984e-06	GCST90200164	8248	0.00268498	22.1999
rs55771465	C	G	0.110241	0.119123	0.024245	8.95637e-07	GCST90200164	8248	0.00291829	24.1347
rs79869988	T	G	0.0161114	-0.273368	0.0601171	5.43515e-06	GCST90200164	8248	0.00250071	20.6725
rs28455942	A	G	0.548522	0.0676697	0.0153121	9.89959e-06	GCST90200164	8248	0.00236234	19.526
rs17137711	C	T	0.639029	0.071476	0.0157733	5.85746e-06	GCST90200164	8248	0.0024834	20.5291
rs4128297	A	T	0.208262	0.0883335	0.0197005	7.33179e-06	GCST90200164	8248	0.00243159	20.0998
rs76348818	A	G	0.166438	-0.0952984	0.0207581	4.41357e-06	GCST90200164	8248	0.00254882	21.0713
rs118046378	A	G	0.0204604	0.252723	0.0534261	2.24155e-06	GCST90200164	8248	0.00270556	22.3706
rs74994041	G	C	0.0436982	-0.174784	0.0373367	2.85084e-06	GCST90200164	8248	0.00264991	21.9092
rs4762697	T	A	0.714561	0.261184	0.0167713	1.10579e-54	GCST90200164	8248	0.0285644	242.468
rs4149056	C	T	0.154714	0.643057	0.0197037	1e-200	GCST90200164	8248	0.114369	1064.87
rs78295748	T	C	0.0163984	-0.270151	0.0594731	5.56136e-06	GCST90200164	8248	0.00249539	20.6285
rs79007128	C	T	0.0154268	0.291041	0.0621933	2.87417e-06	GCST90200164	8248	0.00264802	21.8935
rs17548667	T	C	0.0819652	-0.149762	0.0281027	9.86978e-08	GCST90200164	8248	0.00343136	28.3924
rs58231493	T	C	0.423258	-0.0720926	0.015627	3.96267e-06	GCST90200164	8248	0.00257373	21.2777
rs8041483	G	A	0.632381	0.077878	0.016216	1.56653e-06	GCST90200164	8248	0.00278856	23.0588
rs4786851	C	A	0.419119	-0.0768122	0.015679	9.63012e-07	GCST90200164	8248	0.00290144	23.9949
rs4558437	T	G	0.773711	0.081266	0.0181771	7.79312e-06	GCST90200164	8248	0.00241751	19.9831
rs79400241	G	C	0.296018	-0.083075	0.0165304	5.01878e-07	GCST90200164	8248	0.00305279	25.2504
rs79028957	C	A	0.0308402	0.196262	0.0437915	7.40396e-06	GCST90200164	8248	0.00242934	20.0811
rs2425637	T	G	0.523836	-0.0698671	0.0154541	6.1565e-06	GCST90200164	8248	0.00247192	20.434
rs79666851	A	T	0.0136546	0.309076	0.064827	1.86327e-06	GCST90200165	8267	0.00274207	22.7255
rs12617756	C	A	0.47722	0.0684278	0.0150482	5.43552e-06	GCST90200165	8267	0.00249496	20.6724
rs11690688	A	G	0.0975491	0.13189	0.0254448	2.17903e-07	GCST90200165	8267	0.00323943	26.8609
rs432685	T	C	0.383325	0.0704755	0.0156128	6.36275e-06	GCST90200165	8267	0.00245866	20.3709
rs73165446	G	A	0.0625076	0.152472	0.0311189	9.60006e-07	GCST90200165	8267	0.00289551	24.0009
rs139452407	C	T	0.0218025	-0.226213	0.0510614	9.41342e-06	GCST90200165	8267	0.00236849	19.6221
rs141781605	A	T	0.0121212	-0.323323	0.0689265	2.72096e-06	GCST90200165	8267	0.0026546	21.9986
rs60319887	A	C	0.16245	-0.0992743	0.0206266	1.48729e-06	GCST90200165	8267	0.00279419	23.1587
rs79239612	A	G	0.0814634	-0.127521	0.0278202	4.56709e-06	GCST90200165	8267	0.00253509	21.0057
rs35461919	T	G	0.0551876	-0.155342	0.0334198	3.34839e-06	GCST90200165	8267	0.00260669	21.6006
rs147745664	T	C	0.0180869	0.253272	0.0563327	6.92418e-06	GCST90200165	8267	0.00243918	20.2092
rs80085661	A	G	0.0436291	0.169898	0.0366741	3.61031e-06	GCST90200165	8267	0.00258931	21.4562
rs117588271	T	C	0.0503326	0.169822	0.035437	1.6494e-06	GCST90200165	8267	0.00277026	22.9598
rs4762697	T	A	0.714179	0.200516	0.0167302	4.24735e-33	GCST90200165	8267	0.0170792	143.612
rs4149056	C	T	0.155145	0.479794	0.0200349	9.73081e-127	GCST90200165	8267	0.0648722	573.364
rs67521432	G	T	0.10595	0.110781	0.0246227	6.8228e-06	GCST90200165	8267	0.00244258	20.2374
rs7151628	T	A	0.677614	0.0758244	0.0162478	3.05993e-06	GCST90200165	8267	0.00262747	21.7733
rs2803945	A	G	0.822969	0.0945618	0.0200015	2.27039e-06	GCST90200165	8267	0.00269641	22.3461
rs112152354	A	G	0.043523	-0.163231	0.0368914	9.66035e-06	GCST90200165	8267	0.00236254	19.5727
rs4797835	C	T	0.470367	0.0688649	0.0153086	6.84536e-06	GCST90200165	8267	0.00244183	20.2311
rs147509526	T	C	0.0135922	0.350528	0.0652354	7.73162e-08	GCST90200165	8267	0.0034803	28.8651
rs62107766	A	T	0.296127	-0.163201	0.0163224	1.54552e-23	GCST90200165	8267	0.0119484	99.9476
rs130766	A	G	0.0113103	0.322428	0.0711874	5.91856e-06	GCST90200165	8267	0.00247534	20.5095
rs191236722	T	C	0.0217562	-0.35257	0.0673205	1.63045e-07	GCST90200166	5188	0.00525904	27.4175
rs11586678	T	C	0.0371407	0.251387	0.0514272	1.01756e-06	GCST90200166	5188	0.00458463	23.8854
rs74404158	T	C	0.0315454	0.297009	0.0561008	1.19536e-07	GCST90200166	5188	0.00537355	28.0178
rs181285351	C	T	0.00446169	-0.705066	0.144247	1.01909e-06	GCST90200166	5188	0.00458406	23.8824
rs79830703	A	G	0.028408	0.2856	0.0596491	1.68454e-06	GCST90200166	5188	0.0043994	22.9161
rs140852147	C	T	0.0089061	0.473837	0.104716	6.04039e-06	GCST90200166	5188	0.00393116	20.4675
rs62183069	T	A	0.026454	0.278725	0.0613078	5.45918e-06	GCST90200166	5188	0.0039682	20.6611
rs56095266	C	T	0.0715012	0.169877	0.0383888	9.63627e-06	GCST90200166	5188	0.00376031	19.5746
rs58086316	G	A	0.19805	0.118954	0.0251205	2.18694e-06	GCST90200166	5188	0.00430357	22.4148
rs72819999	T	A	0.120769	0.139982	0.0299449	2.94467e-06	GCST90200166	5188	0.00419443	21.844
rs2806719	C	T	0.685093	-0.0983227	0.021198	3.51298e-06	GCST90200166	5188	0.00412972	21.5055
rs139353153	A	G	0.00757135	0.504422	0.11358	8.94931e-06	GCST90200166	5188	0.00378736	19.7159
rs145537306	C	T	0.00232243	1.01112	0.20358	6.81062e-07	GCST90200166	5188	0.00473233	24.6586
rs73201277	A	C	0.015528	0.408173	0.0788861	2.28876e-07	GCST90200166	5188	0.00513396	26.7621
rs6994103	C	T	0.353293	0.0903332	0.0204413	9.90876e-06	GCST90200166	5188	0.00375013	19.5214
rs143796249	C	G	0.00765059	0.519133	0.112852	4.22271e-06	GCST90200166	5188	0.00406229	21.153
rs74844988	T	C	0.0375338	0.255332	0.0513273	6.53867e-07	GCST90200166	5188	0.0047473	24.737
rs17054004	A	G	0.115938	0.156192	0.0312714	5.89217e-07	GCST90200166	5188	0.00478564	24.9376
rs12262912	C	A	0.169473	-0.117183	0.0263818	8.92057e-06	GCST90200166	5188	0.00378854	19.7221
rs140609599	A	G	0.00183327	1.22502	0.228603	8.38077e-08	GCST90200166	5188	0.00550459	28.7048
rs7076968	T	C	0.0197953	0.32681	0.0702234	3.25772e-06	GCST90200166	5188	0.00415736	21.6501
rs7928718	G	T	0.106698	-0.145439	0.0315366	3.99296e-06	GCST90200166	5188	0.00408277	21.2601
rs35813597	A	G	0.0708695	0.191895	0.0399335	1.54474e-06	GCST90200166	5188	0.00443123	23.0826
rs61929187	G	C	0.0332407	0.257507	0.0554036	3.35443e-06	GCST90200166	5188	0.00414665	21.5941
rs10879512	T	C	0.262192	-0.101951	0.0225204	5.98099e-06	GCST90200166	5188	0.00393476	20.4863
rs79875445	G	T	0.0174452	0.356572	0.0746515	1.7838e-06	GCST90200166	5188	0.00437836	22.806
rs117257636	T	C	0.0305019	-0.255043	0.0572146	8.28605e-06	GCST90200166	5188	0.00381551	19.863
rs28396192	G	T	0.3352	0.0912328	0.0203349	7.23963e-06	GCST90200166	5188	0.00386488	20.121
rs3803988	T	G	0.139784	0.134967	0.0291269	3.59069e-06	GCST90200166	5188	0.00412167	21.4634
rs150404394	G	C	0.336711	0.113153	0.0158115	8.28294e-13	GCST90200167	7881	0.00645642	51.2007
rs1214071	A	G	0.454883	-0.072337	0.0154155	2.69925e-06	GCST90200167	7881	0.0027862	22.0138
rs10207924	G	A	0.571438	-0.0724664	0.0154709	2.81285e-06	GCST90200167	7881	0.00277622	21.9347
rs9310212	G	A	0.0672429	-0.131802	0.0298354	9.97934e-06	GCST90200167	7881	0.00247016	19.5106
rs185853925	T	C	0.0134652	0.292333	0.065515	8.11691e-06	GCST90200167	7881	0.00251998	19.9051
rs114922228	A	G	0.0461304	0.158409	0.0355777	8.48816e-06	GCST90200167	7881	0.00250918	19.8195
rs17812505	A	T	0.0223567	-0.249516	0.0511986	1.09638e-06	GCST90200167	7881	0.00300464	23.7449
rs181629526	G	A	0.0153767	0.273435	0.0613246	8.24185e-06	GCST90200167	7881	0.0025163	19.876
rs7734589	T	C	0.111409	0.111165	0.0236317	2.55036e-06	GCST90200167	7881	0.00279993	22.1226
rs6900629	C	T	0.0246236	-0.234418	0.0485737	1.39276e-06	GCST90200167	7881	0.00294657	23.2846
rs4871304	C	T	0.640646	-0.0738817	0.0160611	4.22425e-06	GCST90200167	7881	0.0026778	21.155
rs4742235	A	G	0.164366	-0.0919485	0.0206323	8.32929e-06	GCST90200167	7881	0.00251374	19.8556
rs55674412	T	A	0.0592827	-0.143759	0.0320172	7.12e-06	GCST90200167	7881	0.0025516	20.1555
rs7922582	G	A	0.216483	-0.0928461	0.018705	6.91596e-07	GCST90200167	7881	0.00311656	24.6321
rs140165490	G	A	0.0243731	-0.222262	0.0488784	5.4355e-06	GCST90200167	7881	0.00261684	20.6722
rs78045544	A	G	0.0527445	0.152285	0.0340068	7.53187e-06	GCST90200167	7881	0.00253804	20.0481
rs4935863	C	T	0.497351	-0.0695631	0.0150947	4.05688e-06	GCST90200167	7881	0.00268756	21.2324
rs73165491	A	C	0.0797287	-0.122804	0.0275158	8.08089e-06	GCST90200167	7881	0.00252106	19.9136
rs76224155	A	T	0.0491083	0.178859	0.0346794	2.50282e-07	GCST90200167	7881	0.00336383	26.5931
rs1875884	T	C	0.520603	0.0683963	0.0153071	7.88544e-06	GCST90200167	7881	0.00252696	19.9604
rs1604118	A	C	0.0242632	-0.230692	0.0486749	2.14305e-06	GCST90200167	7881	0.00284209	22.4566
rs9928522	T	C	0.0817972	0.133623	0.0274905	1.16961e-06	GCST90200167	7881	0.00298893	23.6204
rs35638164	A	G	0.0162829	-0.266017	0.0599424	9.08488e-06	GCST90200167	7881	0.00249279	19.6898
rs758434	A	C	0.971365	0.210206	0.0474935	9.59977e-06	GCST90200167	7881	0.00247949	19.5845
rs74925517	G	A	0.0358186	-0.181854	0.0404588	6.9639e-06	GCST90200167	7881	0.00255698	20.1981
rs117531849	C	A	0.014293	0.297586	0.0635002	2.78085e-06	GCST90200167	7881	0.00277898	21.9566
rs191570960	A	C	0.014821	-0.282739	0.0627259	6.55841e-06	GCST90200167	7881	0.00257145	20.3127
rs4805942	G	C	0.877177	0.106344	0.0233635	5.32093e-06	GCST90200167	7881	0.00262198	20.7129
rs10414334	A	C	0.0321705	-0.204428	0.0426958	1.68431e-06	GCST90200167	7881	0.00290047	22.9192
rs59166675	A	G	0.230754	-0.0846936	0.0180009	2.53904e-06	GCST90200167	7881	0.002801	22.1311
rs6007547	A	G	0.0273929	0.208201	0.0456271	5.04028e-06	GCST90200167	7881	0.00263507	20.8166
rs116578528	A	C	0.013743	-0.257938	0.0570992	6.26119e-06	GCST90200168	8206	0.00248062	20.4016
rs75063835	A	G	0.0293472	-0.174365	0.0391071	8.24748e-06	GCST90200168	8206	0.00241671	19.8747
rs145979074	T	C	0.00894498	0.337288	0.0703578	1.63571e-06	GCST90200168	8206	0.00279274	22.9758
rs17030870	A	G	0.0167482	-0.235598	0.0515573	4.88591e-06	GCST90200168	8206	0.00253821	20.8765
rs2059409	T	C	0.0524223	0.143287	0.0298606	1.59846e-06	GCST90200168	8206	0.00279813	23.0203
rs7654754	A	G	0.524475	0.0667376	0.0132644	4.87055e-07	GCST90200168	8206	0.00307537	25.3081
rs114558399	A	G	0.0165198	-0.268551	0.0517048	2.0591e-07	GCST90200168	8206	0.00327669	26.9703
rs190367403	A	G	0.0383952	0.156589	0.0345482	5.82961e-06	GCST90200168	8206	0.00249721	20.5384
rs7757300	A	C	0.545119	-0.0654165	0.013457	1.16712e-06	GCST90200168	8206	0.00287143	23.625
rs12665436	T	C	0.14125	0.0859785	0.0189753	5.86853e-06	GCST90200168	8206	0.00249566	20.5256
rs1304116	C	T	0.276374	-0.0674912	0.0151421	8.30403e-06	GCST90200168	8206	0.00241513	19.8617
rs146354326	C	T	0.125953	0.0957286	0.0201532	2.03371e-06	GCST90200168	8206	0.00274202	22.5574
rs60918373	A	T	0.160708	0.0845188	0.0181325	3.14419e-06	GCST90200168	8206	0.00264065	21.7213
rs61873708	C	T	0.0176774	0.225243	0.0507254	8.97754e-06	GCST90200168	8206	0.00239705	19.7127
rs9323181	A	G	0.279492	0.070141	0.0149348	2.6467e-06	GCST90200168	8206	0.0026807	22.0516
rs1077697	T	C	0.289892	0.0797076	0.014837	7.7779e-08	GCST90200168	8206	0.0035047	28.8537
rs7495057	T	C	0.130517	-0.0874303	0.019655	8.65772e-06	GCST90200168	8206	0.00240547	19.7821
rs77924615	A	G	0.192399	-0.0909117	0.0171111	1.07823e-07	GCST90200168	8206	0.00342816	28.2214
rs551167979	G	A	0.0156231	0.245719	0.0543045	6.04418e-06	GCST90200168	8206	0.00248881	20.4692
rs56311231	A	G	0.189653	-0.0816654	0.0171118	1.81992e-06	GCST90200168	8206	0.00276789	22.7708
rs1474521	T	C	0.0397533	0.15627	0.0339312	4.11493e-06	GCST90200168	8206	0.0025781	21.2054
rs139827460	T	C	0.0199099	0.226529	0.0494684	4.6659e-06	GCST90200169	8267	0.00253014	20.9646
rs71632331	T	C	0.197848	0.0852033	0.0176358	1.35667e-06	GCST90200169	8267	0.00281546	23.3355
rs6705772	C	A	0.485974	-0.0673925	0.0142702	2.32859e-06	GCST90200169	8267	0.00269057	22.2976
rs147199492	T	C	0.0764547	-0.119119	0.0263972	6.4042e-06	GCST90200169	8267	0.00245714	20.3583
rs62174648	G	A	0.0168006	-0.244844	0.054416	6.81167e-06	GCST90200169	8267	0.00244296	20.2405
rs143405523	T	C	0.0131371	0.285526	0.061961	4.06261e-06	GCST90200169	8267	0.00256208	21.23
rs7661627	G	C	0.338682	-0.0661153	0.0148973	9.07716e-06	GCST90200169	8267	0.00237688	19.6917
rs1229984	C	T	0.970328	-0.191349	0.0408891	2.87291e-06	GCST90200169	8267	0.00264205	21.8944
rs149284868	G	A	0.0126713	0.285062	0.0626552	5.3725e-06	GCST90200169	8267	0.00249764	20.6947
rs62389801	T	C	0.0311289	-0.17992	0.0402701	7.90182e-06	GCST90200169	8267	0.00240879	19.9567
rs58783426	C	G	0.19896	-0.0868825	0.0176696	8.78475e-07	GCST90200169	8267	0.00291605	24.1716
rs116926922	T	G	0.0330629	0.186225	0.038959	1.75267e-06	GCST90200169	8267	0.00275622	22.8431
rs117268673	T	C	0.0314203	0.176983	0.0398572	8.97802e-06	GCST90200169	8267	0.0023794	19.7126
rs562233459	T	C	0.0195875	-0.252538	0.0511572	7.95339e-07	GCST90200169	8267	0.0029391	24.3632
rs194151	T	C	0.557652	0.0633754	0.0142595	8.81248e-06	GCST90200169	8267	0.00238368	19.7482
rs16934446	T	C	0.029703	0.195761	0.0412215	2.04428e-06	GCST90200169	8267	0.00272066	22.5476
rs145123877	T	C	0.0140319	-0.26272	0.0594423	9.88148e-06	GCST90200169	8267	0.00235734	19.5294
rs2437818	C	G	0.0504447	0.149076	0.0325984	4.80561e-06	GCST90200169	8267	0.00252335	20.9083
rs138208785	G	T	0.127187	-0.098823	0.0213433	3.65367e-06	GCST90200169	8267	0.00258655	21.4332
rs529026	C	T	0.863952	-0.0941981	0.0203349	3.61561e-06	GCST90200169	8267	0.00258897	21.4534
rs114932740	A	G	0.0529918	-0.153052	0.0313703	1.067e-06	GCST90200169	8267	0.00287107	23.7977
rs77779118	C	T	0.00757025	0.392222	0.0803255	1.04533e-06	GCST90200169	8267	0.0028758	23.837
rs7160525	A	G	0.164395	0.202953	0.0186953	1.87177e-27	GCST90200169	8267	0.014055	117.821
rs7199490	A	G	0.353678	0.0672107	0.014631	4.35431e-06	GCST90200169	8267	0.00254609	21.0971
rs6563994	T	G	0.0717437	-0.128163	0.0272039	2.46259e-06	GCST90200169	8267	0.00267763	22.19
rs1321940	G	A	0.613786	-0.0812431	0.0144204	1.76178e-08	GCST90200169	8267	0.00382478	31.7332
rs10864271	G	A	0.495043	0.0707365	0.015454	4.71186e-06	GCST90200170	8231	0.00253892	20.9459
rs11811808	C	T	0.0334347	-0.184592	0.0417209	9.6694e-06	GCST90200170	8231	0.00237265	19.571
rs11240109	G	T	0.304198	0.0739654	0.0165888	8.24394e-06	GCST90200170	8231	0.0024095	19.8757
rs10196818	G	A	0.515279	-0.0698831	0.0154041	5.71559e-06	GCST90200170	8231	0.00249422	20.5762
rs2371482	A	G	0.310079	-0.0807337	0.016458	9.32246e-07	GCST90200170	8231	0.00291498	24.0575
rs11690688	A	G	0.0974654	0.120274	0.0257834	3.08932e-06	GCST90200170	8231	0.00263672	21.7549
rs114782261	C	G	0.0157674	0.272949	0.0611167	7.96869e-06	GCST90200170	8231	0.00241735	19.9406
rs740836	G	A	0.852689	-0.0968772	0.0217089	8.09906e-06	GCST90200170	8231	0.0024136	19.9096
rs13071278	G	T	0.319314	-0.0736456	0.0163792	6.91481e-06	GCST90200170	8231	0.00245014	20.2117
rs28710927	A	C	0.107772	-0.120109	0.0253378	2.13403e-06	GCST90200170	8231	0.00272256	22.4651
rs4437118	G	A	0.41407	-0.0723272	0.0154665	2.91974e-06	GCST90200170	8231	0.00264981	21.8632
rs62284719	A	G	0.0092649	-0.353649	0.0800514	9.97208e-06	GCST90200170	8231	0.00236552	19.512
rs73804751	A	G	0.171201	-0.0938786	0.02046	4.46641e-06	GCST90200170	8231	0.00255129	21.0483
rs13114109	C	T	0.11635	-0.103638	0.0233623	9.15891e-06	GCST90200170	8231	0.00238516	19.6744
rs114559390	C	A	0.00568182	-0.45297	0.101968	8.9011e-06	GCST90200170	8231	0.00239176	19.729
rs923895	A	G	0.0907147	-0.11726	0.0263813	8.79765e-06	GCST90200170	8231	0.00239449	19.7516
rs78231576	T	C	0.0183217	-0.26131	0.0573118	5.1291e-06	GCST90200170	8231	0.00251928	20.7835
rs1726599	T	G	0.1046	0.112737	0.0248795	5.86122e-06	GCST90200170	8231	0.00248837	20.5279
rs73116809	C	G	0.4519	0.0700568	0.0154004	5.38968e-06	GCST90200170	8231	0.0025078	20.6886
rs12539900	A	G	0.587633	0.0755853	0.0162645	3.36355e-06	GCST90200170	8231	0.00261699	21.5917
rs80085661	A	G	0.0435101	0.166437	0.0371663	7.52845e-06	GCST90200170	8231	0.00243048	20.0491
rs137935184	A	G	0.0167479	-0.265358	0.0595262	8.27949e-06	GCST90200170	8231	0.00240851	19.8675
rs116427628	T	C	0.0136986	-0.295191	0.0662413	8.33881e-06	GCST90200170	8231	0.00240685	19.8538
rs143354606	T	C	0.000425791	1.6971	0.369679	4.41676e-06	GCST90200170	8231	0.00255389	21.0698
rs76407070	G	A	0.0417228	0.185023	0.038396	1.44426e-06	GCST90200170	8231	0.00281322	23.2153
rs2186580	A	C	0.0941384	0.134751	0.0260262	2.24876e-07	GCST90200170	8231	0.00324622	26.8001
rs4762697	T	A	0.714615	0.235804	0.0168823	2.46032e-44	GCST90200170	8231	0.0231533	195.044
rs4149056	C	T	0.155441	0.557749	0.0200331	1.36917e-170	GCST90200170	8231	0.0860682	774.954
rs41317915	T	C	0.0184779	0.261013	0.0564629	3.78721e-06	GCST90200170	8231	0.00258952	21.3645
rs149130507	G	T	0.00669263	0.420136	0.0929973	6.25099e-06	GCST90200170	8231	0.00247349	20.4049
rs147015789	T	C	0.0242402	-0.231866	0.0499614	3.46874e-06	GCST90200170	8231	0.00260986	21.5327
rs3760775	T	G	0.0581296	0.164926	0.0326812	4.49926e-07	GCST90200170	8231	0.00308452	25.4611
rs147509526	T	C	0.0135876	0.38976	0.0660181	3.55154e-09	GCST90200170	8231	0.00421678	34.8468
rs2108622	T	C	0.296643	-0.168743	0.0164704	1.24348e-24	GCST90200170	8231	0.0125918	104.939
rs6034564	A	G	0.505248	-0.0700323	0.0158006	9.3256e-06	GCST90200170	8231	0.00238101	19.6401
rs17124071	G	A	0.321663	-0.0735267	0.0162805	6.29473e-06	GCST90200171	8199	0.0024815	20.3915
rs34427182	T	A	0.0662628	0.142431	0.0299745	2.01687e-06	GCST90200171	8199	0.00274631	22.5735
rs3795737	C	T	0.0586009	-0.156771	0.0321238	1.05975e-06	GCST90200171	8199	0.00289639	23.8107
rs114686372	C	T	0.0240596	0.249581	0.048763	3.08402e-07	GCST90200171	8199	0.0031849	26.19
rs9809948	G	C	0.0634027	0.137473	0.0306925	7.49755e-06	GCST90200171	8199	0.00244089	20.0569
rs931382	G	A	0.544864	0.0676043	0.0150151	6.71797e-06	GCST90200171	8199	0.00246637	20.2668
rs7668556	G	A	0.540948	-0.0665836	0.0150517	9.70401e-06	GCST90200171	8199	0.00238104	19.564
rs45499402	C	G	0.109162	0.12728	0.023968	1.09373e-07	GCST90200171	8199	0.00342771	28.1936
rs3822433	C	T	0.662558	0.0701088	0.0157556	8.59595e-06	GCST90200171	8199	0.00240917	19.7956
rs2306053	G	A	0.138958	-0.0967084	0.0218419	9.52601e-06	GCST90200171	8199	0.00238534	19.5993
rs9501929	C	T	0.0471814	-0.176552	0.0356929	7.55982e-07	GCST90200171	8199	0.00297527	24.4611
rs396050	C	T	0.743987	-0.080834	0.0172189	2.67261e-06	GCST90200171	8199	0.00268072	22.0329
rs75640656	G	A	0.0263448	-0.211358	0.0461935	4.75097e-06	GCST90200171	8199	0.00254687	20.93
rs7788282	C	G	0.092147	0.117256	0.0256833	4.98388e-06	GCST90200171	8199	0.00253574	20.8383
rs116914058	C	G	0.0429134	0.165798	0.0371703	8.17656e-06	GCST90200171	8199	0.00242077	19.8912
rs74811952	C	T	0.0240069	-0.220329	0.0494061	8.21294e-06	GCST90200171	8199	0.00241974	19.8827
rs62541425	A	G	0.0520049	0.156687	0.0337694	3.4855e-06	GCST90200171	8199	0.0026189	21.5235
rs9420708	C	G	0.535641	0.0710823	0.0152491	3.14065e-06	GCST90200171	8199	0.00264316	21.7234
rs182036014	T	C	0.01188	-0.345309	0.0695354	6.83652e-07	GCST90200171	8199	0.00299874	24.6546
rs2369463	C	T	0.163674	-0.0932527	0.0204641	5.19156e-06	GCST90200171	8199	0.00252626	20.7602
rs71439517	C	T	0.00763547	-0.391551	0.0866218	6.17704e-06	GCST90200171	8199	0.00248588	20.4276
rs6572264	C	A	0.60055	-0.0686195	0.0152974	7.26747e-06	GCST90200171	8199	0.00244813	20.1166
rs7219584	C	T	0.0568793	0.163608	0.0319824	3.12834e-07	GCST90200171	8199	0.00318157	26.1626
rs113579942	A	G	0.0353491	0.195539	0.0410745	1.93033e-06	GCST90200171	8199	0.00275653	22.6577
rs142261793	A	G	0.0268011	0.214311	0.0480672	8.25066e-06	GCST90200172	8234	0.00240843	19.874
rs113603332	C	A	0.0110568	0.327821	0.0731561	7.42549e-06	GCST90200172	8234	0.00243279	20.0755
rs10496176	C	T	0.149014	0.0966645	0.0215404	7.20369e-06	GCST90200172	8234	0.0024398	20.1336
rs148750815	A	G	0.00859442	-0.432301	0.0825133	1.61305e-07	GCST90200172	8234	0.00332253	27.4422
rs72551330	C	T	0.0146558	0.617646	0.0631631	1.39146e-22	GCST90200172	8234	0.0114796	95.5976
rs77758940	G	A	0.0292716	-0.203533	0.0452931	6.99989e-06	GCST90200172	8234	0.00244642	20.1883
rs62278565	A	G	0.0234071	0.223284	0.0501455	8.47831e-06	GCST90200172	8234	0.00240213	19.8219
rs62366353	A	C	0.0290209	-0.237255	0.0463215	3.02465e-07	GCST90200172	8234	0.00317595	26.2277
rs56075878	G	A	0.498526	0.0717171	0.015382	3.12556e-06	GCST90200172	8234	0.00263308	21.7327
rs1179381	A	G	0.411819	-0.0706209	0.0155468	5.56011e-06	GCST90200172	8234	0.00249969	20.629
rs117693676	A	G	0.0252395	-0.23254	0.0491617	2.24398e-06	GCST90200172	8234	0.00270989	22.3685
rs55671363	C	T	0.206495	-0.110698	0.0187452	3.51784e-09	GCST90200172	8234	0.00421748	34.8653
rs117893056	T	C	0.167832	0.0944469	0.0210509	7.23733e-06	GCST90200172	8234	0.00243872	20.1247
rs10818896	C	T	0.0973101	-0.121131	0.0257018	2.44165e-06	GCST90200172	8234	0.00269031	22.2064
rs72760820	A	G	0.276074	-0.0805174	0.0173085	3.28891e-06	GCST90200172	8234	0.00262126	21.6349
rs75659579	T	C	0.0214616	0.243052	0.0524739	3.62381e-06	GCST90200172	8234	0.00259879	21.449
rs1341164	C	T	0.282341	0.201407	0.0168568	6.64301e-33	GCST90200172	8234	0.0170421	142.723
rs113513789	A	G	0.0597106	0.201183	0.0322895	4.64662e-10	GCST90200172	8234	0.00469252	38.811
rs12280571	A	C	0.142656	-0.0988552	0.0218123	5.84022e-06	GCST90200172	8234	0.0024883	20.5348
rs61967766	G	A	0.0346959	-0.218446	0.0419592	1.92807e-07	GCST90200172	8234	0.00328092	27.0974
rs3783738	T	A	0.095518	-0.11722	0.025882	5.92578e-06	GCST90200172	8234	0.00248494	20.507
rs4383083	A	G	0.650363	-0.0760668	0.0164188	3.6055e-06	GCST90200172	8234	0.00259996	21.4586
rs117524497	A	G	0.0162444	-0.275921	0.0618302	8.09863e-06	GCST90200172	8234	0.00241273	19.9096
rs4889183	C	T	0.122207	-0.107733	0.0234756	4.45028e-06	GCST90200172	8234	0.0025512	21.0552
rs151108194	A	G	0.017033	-0.275319	0.0589619	3.02027e-06	GCST90200172	8234	0.00264101	21.7984
rs6069979	A	G	0.396019	-0.0739862	0.015573	2.02497e-06	GCST90200172	8234	0.00273374	22.5658
rs11907696	T	C	0.195501	-0.0871473	0.0193218	6.47296e-06	GCST90200172	8234	0.00246451	20.338
rs148681765	T	G	0.0270121	0.201918	0.0456232	9.61003e-06	GCST90200173	8233	0.0023735	19.5827
rs61783093	A	C	0.0218476	0.225894	0.0495682	5.18337e-06	GCST90200173	8233	0.00251623	20.7634
rs1890452	A	G	0.336906	0.129157	0.0154782	7.15589e-17	GCST90200173	8233	0.00838647	69.6129
rs7560143	T	A	0.14735	0.0930001	0.0206829	6.90873e-06	GCST90200173	8233	0.00244974	20.2134
rs34282712	G	A	0.263531	0.0799362	0.0170554	2.77443e-06	GCST90200173	8233	0.00266102	21.9613
rs9816125	T	C	0.33964	0.0710298	0.0157503	6.49093e-06	GCST90200173	8233	0.00246419	20.3328
rs148617676	T	G	0.0141987	0.317546	0.0626722	4.04605e-07	GCST90200173	8233	0.00310852	25.666
rs2071303	C	T	0.34318	0.0700513	0.015553	6.66752e-06	GCST90200173	8233	0.00245797	20.2814
rs75888373	T	A	0.0208333	-0.242511	0.0516204	2.62762e-06	GCST90200173	8233	0.00267362	22.0655
rs55674412	T	A	0.0598839	-0.147189	0.031338	2.64248e-06	GCST90200173	8233	0.00267232	22.0548
rs80004680	A	C	0.0487076	0.160915	0.0342471	2.61885e-06	GCST90200173	8233	0.00267439	22.0719
rs62021171	A	G	0.210462	-0.0810073	0.0182418	8.96413e-06	GCST90200173	8233	0.00238955	19.7155
rs1604118	A	C	0.0245623	-0.217114	0.0475996	5.08487e-06	GCST90200173	8233	0.00252066	20.8
rs57306765	G	T	0.123772	0.0997081	0.0223632	8.25025e-06	GCST90200173	8233	0.00240873	19.8741
rs1421269	A	G	0.568378	0.0766325	0.0152381	4.93009e-07	GCST90200173	8233	0.00306249	25.2848
rs11882311	T	C	0.104899	0.109049	0.0242885	7.13015e-06	GCST90200173	8233	0.00244243	20.1528
rs2833444	T	G	0.347241	-0.0736809	0.015695	2.67198e-06	GCST90200173	8233	0.00266973	22.0334
rs7541058	T	C	0.336896	0.155071	0.0151517	1.38819e-24	GCST90200174	8171	0.012657	104.721
rs34754258	T	G	0.0274476	0.203883	0.0444963	4.60536e-06	GCST90200174	8171	0.00256286	20.9898
rs80036225	C	A	0.0181896	0.252851	0.0538794	2.69356e-06	GCST90200174	8171	0.00268806	22.018
rs12035103	A	G	0.107248	0.103585	0.0233182	8.90224e-06	GCST90200174	8171	0.00240924	19.7287
rs13001307	C	A	0.0597246	0.135709	0.030674	9.6776e-06	GCST90200174	8171	0.0023898	19.5691
rs11899123	C	T	0.0359637	-0.174238	0.0385507	6.19238e-06	GCST90200174	8171	0.0024938	20.4228
rs1047891	A	C	0.310214	0.323747	0.0153364	6.48189e-99	GCST90200174	8171	0.0517163	445.511
rs75137368	A	G	0.0258216	0.213962	0.045842	3.0507e-06	GCST90200174	8171	0.00265898	21.7791
rs147928455	A	C	0.0147805	0.269673	0.0599182	6.77324e-06	GCST90200174	8171	0.0024729	20.2512
rs292488	G	A	0.806438	0.0859092	0.0183338	2.78828e-06	GCST90200174	8171	0.00267999	21.9517
rs113213779	T	C	0.029902	-0.187981	0.042151	8.20758e-06	GCST90200174	8171	0.00242818	19.8841
rs79385407	G	A	0.0180804	0.262873	0.0540454	1.15075e-06	GCST90200174	8171	0.00288698	23.652
rs139300931	T	A	0.0140706	0.292652	0.061803	2.18796e-06	GCST90200174	8171	0.00273665	22.417
rs61833539	T	G	0.0534487	0.144984	0.0318528	5.32192e-06	GCST90200174	8171	0.00252912	20.7128
rs117285211	A	G	0.00849231	-0.358819	0.077106	3.26222e-06	GCST90200174	8171	0.00264332	21.6505
rs596603	G	T	0.57194	-0.102531	0.0145144	1.61633e-12	GCST90200174	8171	0.00607006	49.8891
rs6590359	A	C	0.874984	-0.0997342	0.0225406	9.65993e-06	GCST90200174	8171	0.00239025	19.5727
rs2970531	T	G	0.0329419	0.182495	0.0410938	8.95719e-06	GCST90200174	8171	0.00240784	19.7171
rs146708884	A	C	0.00318706	0.597212	0.12857	3.40018e-06	GCST90200174	8171	0.00263365	21.5711
rs79530644	A	G	0.0231459	-0.225223	0.0480737	2.80033e-06	GCST90200174	8171	0.00267898	21.9434
rs61962904	C	T	0.0500802	0.154665	0.033204	3.19287e-06	GCST90200174	8171	0.00264836	21.6919
rs9583102	T	G	0.224495	0.0792746	0.0176078	6.7241e-06	GCST90200174	8171	0.00247461	20.2652
rs10131689	G	A	0.0758186	-0.125906	0.0276729	5.36971e-06	GCST90200174	8171	0.00252702	20.6956
rs7163036	C	G	0.416074	0.0706782	0.01493	2.20181e-06	GCST90200174	8171	0.00273518	22.405
rs148494910	T	C	0.0116802	0.336991	0.0672747	5.46623e-07	GCST90200174	8171	0.00306144	25.0857
rs117206739	T	C	0.0204219	0.23506	0.051234	4.47601e-06	GCST90200174	8171	0.0025695	21.0443
rs11671377	C	A	0.577509	0.0701709	0.014885	2.42639e-06	GCST90200174	8171	0.00271245	22.2183
rs12566735	T	C	0.115854	0.210013	0.0241152	3.07319e-18	GCST90200175	8128	0.00924471	75.8235
rs2130525	C	T	0.607041	-0.119218	0.015766	3.97841e-14	GCST90200175	8128	0.00698574	57.1655
rs148571314	C	T	0.0278715	0.211711	0.0476377	8.82208e-06	GCST90200175	8128	0.00242408	19.746
rs62140816	C	A	0.601205	0.0727518	0.0162881	7.94821e-06	GCST90200175	8128	0.00244849	19.9453
rs13431728	T	C	0.0511094	-0.202782	0.0356244	1.25399e-08	GCST90200175	8128	0.00397056	32.3934
rs1549203	T	C	0.375615	0.0806044	0.0161937	6.44025e-07	GCST90200175	8128	0.00303892	24.7696
rs1165189	C	A	0.249353	0.0886575	0.0179966	8.37796e-07	GCST90200175	8128	0.00297695	24.2629
rs34395699	C	A	0.108439	-0.11127	0.0251758	9.88243e-06	GCST90200175	8128	0.00239753	19.5291
rs76021834	G	A	0.286496	-0.0818099	0.0172133	2.00696e-06	GCST90200175	8128	0.00277137	22.5827
rs35843228	A	T	0.369568	-0.0763242	0.0164254	3.37281e-06	GCST90200175	8128	0.00264946	21.5867
rs58595014	C	T	0.0325819	-0.193533	0.0435905	9.00471e-06	GCST90200175	8128	0.00241931	19.707
rs140121824	A	C	0.0160573	0.272405	0.0610077	8.00325e-06	GCST90200175	8128	0.00244688	19.9321
rs4442446	T	C	0.987847	-0.342874	0.0722775	2.09683e-06	GCST90200175	8128	0.00276108	22.4986
rs12413868	T	C	0.0366262	0.184693	0.041128	7.0992e-06	GCST90200175	8128	0.00247495	20.1613
rs143966491	A	G	0.0620609	0.398383	0.032061	1.89366e-35	GCST90200175	8128	0.0186419	154.362
rs74381874	C	G	0.0343549	-0.188731	0.0426338	9.56396e-06	GCST90200175	8128	0.00240519	19.5917
rs73187034	G	A	0.167082	0.0926557	0.0207379	7.89738e-06	GCST90200175	8128	0.00245	19.9576
rs4762373	A	G	0.0995812	-0.124972	0.0258482	1.33263e-06	GCST90200175	8128	0.0028677	23.37
rs9544232	T	A	0.759795	-0.0834958	0.0182958	5.02714e-06	GCST90200175	8128	0.00255583	20.8219
rs9590116	C	G	0.695611	0.0854244	0.0175843	1.18584e-06	GCST90200175	8128	0.00289515	23.5943
rs116946997	C	T	0.00740101	0.413789	0.0907549	5.12955e-06	GCST90200175	8128	0.00255108	20.7831
rs55845908	A	G	0.0922366	0.11956	0.02691	8.87318e-06	GCST90200175	8128	0.00242274	19.735
rs74606645	A	G	0.0626244	-0.14393	0.0322753	8.21733e-06	GCST90200175	8128	0.00244072	19.8818
rs1890452	A	G	0.338987	0.139952	0.0158218	9.111e-19	GCST90200176	7980	0.00970971	78.2236
rs148506022	A	C	0.0590432	0.14629	0.0323556	6.14601e-06	GCST90200176	7980	0.00255515	20.4372
rs10755046	A	T	0.707799	0.080703	0.0166427	1.23986e-06	GCST90200176	7980	0.002938	23.5084
rs2858088	G	A	0.620015	-0.0693969	0.0156145	8.81493e-06	GCST90200176	7980	0.00246915	19.7476
rs148617676	T	G	0.014521	0.285212	0.0634729	7.00786e-06	GCST90200176	7980	0.00252382	20.186
rs1179087	T	G	0.234003	0.0902636	0.0179608	5.01902e-07	GCST90200176	7980	0.003155	25.2502
rs34130495	A	G	0.027405	0.243815	0.0467346	1.8183e-07	GCST90200176	7980	0.00339909	27.2104
rs77188171	G	A	0.0441996	0.165364	0.0368249	7.1043e-06	GCST90200176	7980	0.00252058	20.16
rs55674412	T	A	0.0593782	-0.150488	0.0322329	3.03033e-06	GCST90200176	7980	0.00272406	21.792
rs7074945	G	A	0.215648	-0.0862525	0.0188176	4.57017e-06	GCST90200176	7980	0.00262585	21.0042
rs2933243	A	G	0.194175	-0.093342	0.0191529	1.09634e-06	GCST90200176	7980	0.00296751	23.7452
rs76224155	A	T	0.0490628	0.163607	0.0349204	2.79755e-06	GCST90200176	7980	0.00274315	21.945
rs78066978	T	C	0.0550152	-0.156165	0.0335633	3.27367e-06	GCST90200176	7980	0.00270557	21.6436
rs4932481	G	C	0.506034	0.0713784	0.0156567	5.14025e-06	GCST90200176	7980	0.00259777	20.779
rs75030426	G	A	0.0504472	-0.15407	0.0345861	8.40173e-06	GCST90200176	7980	0.00248057	19.8392
rs1421269	A	G	0.567591	0.0712188	0.0156077	5.04169e-06	GCST90200176	7980	0.00260242	20.8163
rs4810162	C	T	0.106249	-0.110393	0.0245758	7.05709e-06	GCST90200176	7980	0.00252213	20.1725
rs116224957	G	C	0.0254065	-0.239178	0.0534408	7.6207e-06	GCST90200177	6902	0.00289376	20.0249
rs532024238	A	G	0.0267164	0.235252	0.0529266	8.79414e-06	GCST90200177	6902	0.00285432	19.7512
rs79188300	C	T	0.0226038	-0.262185	0.0570891	4.37833e-06	GCST90200177	6902	0.00304656	21.0855
rs187234414	T	C	0.00932315	0.394298	0.0875933	6.74865e-06	GCST90200177	6902	0.00292725	20.2573
rs563077792	C	G	0.012854	-0.358435	0.0750466	1.78666e-06	GCST90200177	6902	0.00329421	22.8051
rs248386	A	C	0.18487	0.0954394	0.0215093	9.11711e-06	GCST90200177	6902	0.0028444	19.6824
rs74319599	C	T	0.0168963	-0.333829	0.0653772	3.28707e-07	GCST90200177	6902	0.00376342	26.0657
rs9693739	T	C	0.742743	0.10315	0.0200868	2.81808e-07	GCST90200177	6902	0.00380615	26.3628
rs62545037	A	C	0.260509	0.0869806	0.0191983	5.88023e-06	GCST90200177	6902	0.0029652	20.5208
rs57671466	A	G	0.0225811	-0.259816	0.0572561	5.68477e-06	GCST90200177	6902	0.00297454	20.5855
rs144268538	A	C	0.11834	-0.121648	0.0264199	4.1368e-06	GCST90200177	6902	0.00306225	21.1944
rs28501211	A	G	0.0902879	0.152247	0.0292083	1.86367e-07	GCST90200177	6902	0.00392106	27.1618
rs77678880	C	G	0.0183486	-0.280571	0.0630076	8.46922e-06	GCST90200177	6902	0.0028647	19.8232
rs141745353	T	C	0.0241104	0.242716	0.0544281	8.21959e-06	GCST90200177	6902	0.00287294	19.8804
rs78223725	A	G	0.0123331	0.359318	0.0760805	2.3255e-06	GCST90200177	6902	0.00322133	22.299
rs763987	G	C	0.0398732	-0.2016	0.042897	2.60636e-06	GCST90200177	6902	0.00318981	22.0801
rs6111747	G	A	0.282019	0.0842766	0.0189633	8.82242e-06	GCST90200177	6902	0.00285345	19.7451
rs12124066	A	T	0.074826	0.152893	0.0339356	6.62504e-06	GCST90200178	6090	0.00332202	20.2918
rs78408670	A	G	0.0216963	0.274776	0.0614556	7.78086e-06	GCST90200178	6090	0.00327186	19.9844
rs4689734	C	A	0.426049	-0.0850834	0.018259	3.16512e-06	GCST90200178	6090	0.00355282	21.7067
rs806971	G	T	0.0134735	0.34501	0.0772618	7.98948e-06	GCST90200178	6090	0.0032636	19.9338
rs79887198	C	T	0.0112033	0.38946	0.0853666	5.06179e-06	GCST90200178	6090	0.00340605	20.8069
rs1997340	T	G	0.0783202	0.154984	0.0328649	2.40785e-06	GCST90200178	6090	0.00363839	22.2314
rs740512	G	A	0.710442	-0.0941185	0.019954	2.39627e-06	GCST90200178	6090	0.0036399	22.2406
rs74455617	T	C	0.0098912	0.42381	0.0911001	3.28518e-06	GCST90200178	6090	0.00354117	21.6353
rs9298323	T	G	0.956161	-0.211244	0.0445797	2.15242e-06	GCST90200178	6090	0.00367349	22.4467
rs13266546	T	G	0.321939	0.101749	0.0193505	1.45445e-07	GCST90200178	6090	0.00451951	27.6397
rs113400337	T	C	0.0923052	0.145009	0.031157	3.25367e-06	GCST90200178	6090	0.00354421	21.6539
rs138910432	T	C	0.0517213	-0.180835	0.040647	8.63053e-06	GCST90200178	6090	0.00323953	19.7863
rs76621799	A	G	0.0688316	-0.158376	0.0356971	9.13669e-06	GCST90200178	6090	0.00322177	19.6775
rs144364889	C	A	0.0372455	0.213897	0.0472967	6.11307e-06	GCST90200178	6090	0.00334714	20.4458
rs143413258	A	C	0.0172414	0.313796	0.068879	5.21955e-06	GCST90200178	6090	0.00339646	20.7481
rs1464515	A	C	0.251767	0.0929421	0.0203086	4.72853e-06	GCST90200178	6090	0.00342734	20.9374
rs9524398	T	C	0.402803	-0.0822984	0.0181985	6.11853e-06	GCST90200178	6090	0.00334687	20.4441
rs147377490	G	A	0.0110872	0.404085	0.0863133	2.84639e-06	GCST90200178	6090	0.00358602	21.9103
rs117977986	T	G	0.0516193	0.20873	0.0406898	2.90077e-07	GCST90200178	6090	0.00430238	26.3061
rs6505301	G	A	0.589992	0.0814114	0.0183204	8.8401e-06	GCST90200178	6090	0.00323204	19.7405
rs149678678	G	A	0.00436501	0.773101	0.136195	1.37533e-08	GCST90200178	6090	0.00526309	32.2112
rs2299724	T	C	0.0229115	0.316032	0.0598438	1.28511e-07	GCST90200178	6090	0.0045585	27.8793
rs625226	C	T	0.145892	0.105274	0.0236387	8.45044e-06	GCST90200179	7206	0.00274478	19.8278
rs141511255	T	C	0.0319149	0.226746	0.0472023	1.55747e-06	GCST90200179	7206	0.00319205	23.0692
rs113615561	A	G	0.0180337	-0.276947	0.0622449	8.61443e-06	GCST90200179	7206	0.00273968	19.7909
rs35228298	G	A	0.223538	0.0894364	0.0200041	7.78907e-06	GCST90200179	7206	0.00276626	19.9834
rs115778578	C	T	0.0179628	0.296147	0.0639771	3.67511e-06	GCST90200179	7206	0.00296471	21.4213
rs147771258	C	A	0.0058692	0.502779	0.108794	3.81199e-06	GCST90200179	7206	0.00295505	21.3513
rs143153815	C	T	0.0187352	0.26935	0.0609085	9.77014e-06	GCST90200179	7206	0.00270649	19.5505
rs140939000	T	C	0.0281228	0.255591	0.0501563	3.47101e-07	GCST90200179	7206	0.00359074	25.9609
rs3949447	A	G	0.184624	0.0957681	0.0211865	6.17676e-06	GCST90200179	7206	0.00282748	20.4269
rs148982377	C	T	0.0369674	0.889039	0.0427024	2.88759e-96	GCST90200179	7206	0.0567381	433.328
rs62471929	G	A	0.0490866	-0.254162	0.0384991	4.06285e-11	GCST90200179	7206	0.00601183	43.5712
rs117209214	A	G	0.00805779	0.522151	0.0927191	1.78609e-08	GCST90200179	7206	0.0043818	31.7054
rs193057285	A	G	0.00229645	0.765464	0.172973	9.62869e-06	GCST90200179	7206	0.00271032	19.5782
rs6477396	T	C	0.727124	0.10187	0.0187177	5.25531e-08	GCST90200179	7206	0.00409366	29.612
rs11144582	T	A	0.16816	0.107208	0.0222579	1.46005e-06	GCST90200179	7206	0.00320919	23.1935
rs143592666	G	A	0.0170011	0.284193	0.0643011	9.88291e-06	GCST90200179	7206	0.00270346	19.5285
rs75664649	T	C	0.0294777	-0.217056	0.0488299	8.78343e-06	GCST90200179	7206	0.00273457	19.7538
rs17227535	T	C	0.141406	0.114382	0.023733	1.43881e-06	GCST90200179	7206	0.00321306	23.2215
rs7996573	A	T	0.0590998	0.16436	0.0345421	1.95275e-06	GCST90200179	7206	0.00313212	22.6347
rs117503177	A	G	0.0452967	-0.190651	0.0396471	1.51925e-06	GCST90200179	7206	0.00319867	23.1172
rs722241	G	T	0.815216	0.114166	0.0214205	9.83449e-08	GCST90200179	7206	0.00392655	28.3984
rs247897	T	A	0.363062	-0.0822322	0.0175698	2.86419e-06	GCST90200179	7206	0.00303066	21.8993
rs9916811	T	C	0.512553	0.0755359	0.0169129	7.96286e-06	GCST90200179	7206	0.00276042	19.9411
rs12965214	G	A	0.0114047	0.346643	0.0778256	8.42449e-06	GCST90200179	7206	0.00274556	19.8335
rs9612733	G	T	0.0977881	-0.153558	0.0282575	5.5032e-08	GCST90200179	7206	0.00408138	29.5228
rs41269797	C	T	0.0242852	-0.272418	0.0594151	4.53986e-06	GCST90200180	5831	0.00359229	21.015
rs7535988	A	G	0.947218	-0.198352	0.0406836	1.08542e-06	GCST90200180	5831	0.00405999	23.7621
rs6792367	T	A	0.433479	0.0836938	0.0183795	5.27265e-06	GCST90200180	5831	0.00354352	20.7286
rs12491981	C	T	0.0908066	0.17349	0.0316382	4.16876e-08	GCST90200180	5831	0.00513037	30.0591
rs77128843	G	A	0.0555365	-0.181555	0.0393386	3.9275e-06	GCST90200180	5831	0.00363959	21.2926
rs10016748	C	T	0.312771	-0.097394	0.0195175	6.03517e-07	GCST90200180	5831	0.00425228	24.8924
rs6811622	T	G	0.356748	0.0849124	0.0191532	9.27928e-06	GCST90200180	5831	0.00335935	19.6476
rs926396	A	G	0.397503	-0.0850353	0.0186639	5.21019e-06	GCST90200180	5831	0.00354738	20.7513
rs117564438	C	T	0.0115979	-0.376206	0.0847486	9.03427e-06	GCST90200180	5831	0.00336805	19.6987
rs11765210	T	C	0.59275	-0.0849659	0.0191533	9.16059e-06	GCST90200180	5831	0.00336353	19.6722
rs190722836	C	T	0.00707506	0.490829	0.109053	6.76932e-06	GCST90200180	5831	0.00346207	20.2505
rs10901664	G	C	0.353577	-0.0959114	0.0197206	1.15325e-06	GCST90200180	5831	0.00404016	23.6456
rs78074146	A	G	0.0964187	-0.164628	0.0308611	9.58254e-08	GCST90200180	5831	0.00485654	28.4469
rs10500601	C	T	0.309872	-0.0912351	0.0201926	6.23535e-06	GCST90200180	5831	0.00348882	20.4075
rs117554227	A	G	0.0461961	0.192527	0.0432376	8.47755e-06	GCST90200180	5831	0.00338878	19.8203
rs1813918	G	A	0.779167	0.0979885	0.0221418	9.62232e-06	GCST90200180	5831	0.00334753	19.5783
rs322566	C	T	0.705768	-0.096234	0.0203326	2.21234e-06	GCST90200180	5831	0.00382704	22.3935
rs11861635	G	C	0.0303344	0.237803	0.0531262	7.59846e-06	GCST90200180	5831	0.0034244	20.0294
rs12938103	G	A	0.0221497	0.285347	0.0614467	3.42049e-06	GCST90200180	5831	0.00368471	21.5576
rs135068	C	T	0.912511	-0.145734	0.0324143	6.92502e-06	GCST90200180	5831	0.00345464	20.2069
rs151171462	A	G	0.0182874	0.228447	0.0506376	6.4396e-06	GCST90200181	8220	0.0024699	20.3479
rs17673189	A	G	0.0311465	0.171258	0.0383438	7.9548e-06	GCST90200181	8220	0.00242096	19.9437
rs80231137	T	C	0.0171082	0.231347	0.0522666	9.58716e-06	GCST90200181	8220	0.00237779	19.5873
rs72759275	G	A	0.136426	0.100496	0.0197289	3.50892e-07	GCST90200181	8220	0.00314667	25.941
rs11676195	G	A	0.0331724	0.167985	0.037967	9.66614e-06	GCST90200181	8220	0.00237587	19.5714
rs71597556	A	C	0.18237	-0.0779851	0.0173363	6.84748e-06	GCST90200181	8220	0.00245567	20.2304
rs270457	G	A	0.819268	-0.0781079	0.0176579	9.716e-06	GCST90200181	8220	0.00237469	19.5617
rs2870326	G	A	0.015484	-0.251153	0.0546625	4.33565e-06	GCST90200181	8220	0.0025616	21.1053
rs13108872	C	T	0.0588989	-0.13287	0.0286484	3.51868e-06	GCST90200181	8220	0.00261003	21.5054
rs555470	C	T	0.137689	-0.0876846	0.0197053	8.59554e-06	GCST90200181	8220	0.00240306	19.7959
rs10039449	G	A	0.889448	-0.0956883	0.0215687	9.14576e-06	GCST90200181	8220	0.00238869	19.6772
rs1808650	G	A	0.429983	0.0606198	0.0137205	9.95306e-06	GCST90200181	8220	0.00236912	19.5157
rs1569733	C	T	0.844708	-0.0884289	0.0184658	1.67781e-06	GCST90200181	8220	0.00278209	22.927
rs9320618	G	A	0.264785	-0.0683088	0.0152209	7.19562e-06	GCST90200181	8220	0.00244421	20.1357
rs13204123	A	T	0.0644409	-0.130256	0.0276069	2.37881e-06	GCST90200181	8220	0.00270093	22.2564
rs117050209	G	A	0.0241867	-0.242788	0.0438128	2.99908e-08	GCST90200181	8220	0.00372187	30.7006
rs13261710	G	C	0.501952	-0.0604782	0.0136864	9.92207e-06	GCST90200181	8220	0.00236983	19.5215
rs72761290	A	C	0.0755696	0.11638	0.0260402	7.85041e-06	GCST90200181	8220	0.00242405	19.9693
rs113221897	A	G	0.0909761	0.109874	0.0234975	2.92508e-06	GCST90200181	8220	0.0026529	21.8595
rs59479333	T	A	0.0936814	-0.103104	0.0229632	7.12306e-06	GCST90200181	8220	0.00244653	20.1549
rs9524960	C	T	0.174259	0.0928029	0.0180453	2.70699e-07	GCST90200181	8220	0.00320721	26.4417
rs1077697	T	C	0.28959	0.0724626	0.0150646	1.50838e-06	GCST90200181	8220	0.00280686	23.1317
rs35863761	A	C	0.352042	0.0634099	0.0140597	6.48136e-06	GCST90200181	8220	0.00246841	20.3356
rs13329952	C	T	0.190412	-0.0909611	0.0171897	1.21246e-07	GCST90200181	8220	0.00339489	27.9943
rs77952405	A	G	0.107392	0.100408	0.0217558	3.92647e-06	GCST90200181	8220	0.00258458	21.2952
rs2215209	T	C	0.467838	0.0626263	0.0136409	4.41e-06	GCST90200181	8220	0.00255766	21.0728
rs7510223	G	A	0.0425558	0.147474	0.0333537	9.80062e-06	GCST90200181	8220	0.00237268	19.5451
rs35057984	G	C	0.143885	-0.0944214	0.0190794	7.46454e-07	GCST90200181	8220	0.00297062	24.4853
rs6681683	A	G	0.224809	-0.100406	0.0211743	2.11757e-06	GCST90200182	6177	0.00362698	22.4782
rs2065996	A	G	0.174817	0.149179	0.0233265	1.60282e-10	GCST90200182	6177	0.00657768	40.8861
rs151329373	A	G	0.0151441	-0.329696	0.0728946	6.09931e-06	GCST90200182	6177	0.00330083	20.4501
rs2130525	C	T	0.599659	-0.10661	0.0179462	2.84093e-09	GCST90200182	6177	0.00568066	35.2785
rs145833568	A	G	0.0167846	-0.315265	0.0685406	4.23136e-06	GCST90200182	6177	0.00341345	21.1502
rs9809791	C	G	0.0441463	-0.195895	0.0428441	4.8247e-06	GCST90200182	6177	0.00337303	20.8989
rs7620808	T	C	0.514598	0.0780944	0.0176693	9.88048e-06	GCST90200182	6177	0.00315248	19.5281
rs74650632	T	C	0.0257251	-0.24824	0.055598	8.01018e-06	GCST90200182	6177	0.00321698	19.929
rs10022440	A	G	0.0793092	-0.14809	0.0328486	6.53577e-06	GCST90200182	6177	0.00327954	20.3178
rs35677007	A	G	0.0520715	-0.189375	0.040337	2.66861e-06	GCST90200182	6177	0.00355561	22.0342
rs13200784	T	A	0.255673	0.128732	0.0204231	2.91441e-10	GCST90200182	6177	0.00639098	39.7182
rs543048666	A	T	0.000973394	-1.25321	0.283711	9.99883e-06	GCST90200182	6177	0.00314882	19.5054
rs62481458	T	C	0.0294889	-0.240139	0.0527206	5.24002e-06	GCST90200182	6177	0.00334758	20.7407
rs7820200	T	C	0.0638781	-0.161723	0.03577	6.14885e-06	GCST90200182	6177	0.00329832	20.4345
rs79374531	T	C	0.0263586	0.251085	0.0549737	4.93888e-06	GCST90200182	6177	0.00336581	20.8541
rs62579131	A	G	0.0538985	0.175074	0.0393259	8.51284e-06	GCST90200182	6177	0.00319828	19.8128
rs10817103	T	C	0.116871	0.122945	0.0275107	7.85812e-06	GCST90200182	6177	0.00322284	19.9654
rs526484	T	G	0.410003	0.0802757	0.018043	8.62128e-06	GCST90200182	6177	0.00319436	19.7884
rs4762373	A	G	0.0994327	-0.136593	0.0295055	3.66716e-06	GCST90200182	6177	0.00345756	21.4245
rs9573827	C	T	0.478531	-0.0801265	0.018025	8.77704e-06	GCST90200182	6177	0.00318887	19.7543
rs117906391	T	C	0.00794809	0.459555	0.0999661	4.28396e-06	GCST90200182	6177	0.00340964	21.1266
rs62010506	A	G	0.0716615	-0.156561	0.0352154	8.75593e-06	GCST90200182	6177	0.0031896	19.7588
rs606511	C	T	0.454895	-0.082122	0.0178248	4.08203e-06	GCST90200182	6177	0.00342454	21.2192
rs9923144	C	T	0.213865	-0.102638	0.0217264	2.31112e-06	GCST90200182	6177	0.00359995	22.31
rs11079433	A	G	0.954509	-0.20101	0.042722	2.53778e-06	GCST90200182	6177	0.00357109	22.1305
rs12984891	T	C	0.693026	0.0881042	0.0194182	5.70082e-06	GCST90200182	6177	0.00332164	20.5795
rs144444233	A	G	0.198159	0.0985305	0.0221957	9.03019e-06	GCST90200182	6177	0.00318011	19.6999
rs11689392	C	T	0.235732	0.51546	0.0167005	1e-200	GCST90200183	8253	0.103485	952.414
rs57555583	T	C	0.212782	0.0820249	0.0183684	7.98664e-06	GCST90200183	8253	0.0024104	19.9363
rs2470528	G	T	0.051569	0.212549	0.0337026	2.85213e-10	GCST90200183	8253	0.00479614	39.7636
rs76408153	G	A	0.014804	0.31988	0.0621446	2.64195e-07	GCST90200183	8253	0.0032001	26.4888
rs116927146	T	C	0.0169234	0.267227	0.0585088	4.94069e-06	GCST90200183	8253	0.00252122	20.8551
rs114916669	C	G	0.020341	-0.238308	0.0531721	7.40069e-06	GCST90200183	8253	0.00242796	20.0819
rs72978427	C	G	0.0912742	-0.119571	0.0260653	4.48911e-06	GCST90200183	8253	0.00254336	21.0388
rs11745810	G	C	0.0672093	0.135537	0.0302055	7.2182e-06	GCST90200183	8253	0.00243374	20.1298
rs4505973	G	A	0.0928755	0.117825	0.0258059	4.97557e-06	GCST90200183	8253	0.00251959	20.8416
rs3799354	A	C	0.128261	0.105499	0.0224802	2.69279e-06	GCST90200183	8253	0.0026615	22.0187
rs13204709	C	G	0.232669	0.0830484	0.0180349	4.12712e-06	GCST90200183	8253	0.00256277	21.1997
rs4727383	A	G	0.813347	-0.0914875	0.0201176	5.42492e-06	GCST90200183	8253	0.00249961	20.676
rs117433038	T	C	0.0548544	0.15542	0.0329298	2.36142e-06	GCST90200183	8253	0.00269186	22.2705
rs72609930	A	C	0.0301058	-0.214272	0.0436919	9.38331e-07	GCST90200183	8253	0.00290572	24.0449
[truncated: 32,978 more rows]

## Sheet: Table S6
Supplementary Table S6. Genetic predictors of metabolites and their association with CKD
[truncated: 30,743 more rows]

[truncated: 16 more sheets: Table S7, Table S8, Table S9, Table S10, Table S11, Table S12, Table S13, Table S14, Table S15, Table S16, Table S17,  Table S18, Table S19, Table S20, Table S21, Table S22]
